# Supplementary material for: Genomic characterization of an ESBL-producing Klebsiella pneumoniae ST37 recovered from a hospitalized patient in Armenia
Source: Microbiol Spectr. 2025 Jul 30;13(9):e00332-25. doi: 10.1128/spectrum.00332-25 (PMC12403571; doi:10.1128/spectrum.00332-25)
Supplement: Supplemental tables — Tables S1 to S8. [file spectrum.00332-25-s0004.xlsx]

## Sheet: Table S1
Table S1: Antibiotic susceptibility profile of ARM02.
	ID	AMP	TZP	AMC	CAZ	CEP	NOR	LVX	AMK	IPM	MEM	CHL
	ARM02	R	S	R	R	R	S	S	S	S	S	S
	R : Resistant; I : Intermediate resistance, S : Sensitive;
	AMP, ampicillin (10 mg); PTZ, piperacillin-tazobactam (30/6 mg); AMC, amoxicillin (20 mg)-clavulanic acid (10 mg); CAZ, ceftazidime (10 mg); CEP, cefepime (30 mg); NOR, norfloxacin (10 mg); LVX, levofloxacin (5 mg); AMK, amikacin (30 mg); IPM, imipenem (10 mg); MEM, meropenem (10 mg); CHL, chloramphenicol (30 mg).

## Sheet: Table S2
Table S2. Information of all K. pneumoniae ST37 isolates.
	ID	day	month	year	sample accession	run accession	host	country	species	contig_count	N50	largest_contig	total_size	ST	wzi	K_locus	O_locus	gapA	infB	mdh	pgi	phoE	rpoB	tonB
	ARM02			2019	SAMEA110187921	ERR9882336	Human	Armenia	Klebsiella pneumoniae	154	90093	289983	5369191	ST37	wzi50	KL15	O4	2	9	2	1	13	1	16
	DRR065638			2013	DRS040073	DRR065638	Human	Japan	Klebsiella pneumoniae	63	372676	594585	5521202	ST37	wzi123	KL136	O2v2	2	9	2	1	13	1	16
	DRR065640			2013	DRS040075	DRR065640	Human	Japan	Klebsiella pneumoniae	58	349805	606888	5506407	ST37	wzi123	KL136	O2v2	2	9	2	1	13	1	16
	DRR065642			2013	DRS040077	DRR065642	Human	Japan	Klebsiella pneumoniae	83	293528	632285	5512034	ST37	wzi123	unknown (best match = KL136)	unknown (best match = O2v2)	2	9	2	1	13	1	16
	DRR065643			2013	DRS040078	DRR065643	Human	Japan	Klebsiella pneumoniae	62	270255	606997	5525309	ST37	wzi123	KL136	O2v2	2	9	2	1	13	1	16
	DRR120567		12	2015	DRS117594	DRR120567	Human	Japan	Klebsiella pneumoniae	50	537224	804375	5467962	ST37	wzi123	KL136	O2v2	2	9	2	1	13	1	16
	DRR120571		12	2015	DRS117598	DRR120571	Human	Japan	Klebsiella pneumoniae	55	456996	805404	5467038	ST37	wzi123	KL136	O2v2	2	9	2	1	13	1	16
	DRR120572		12	2015	DRS117599	DRR120572	Human	Japan	Klebsiella pneumoniae	48	629560	999954	5405557	ST37	wzi123	KL136	O2v2	2	9	2	1	13	1	16
	DRR120573		12	2015	DRS117600	DRR120573	Human	Japan	Klebsiella pneumoniae	57	428934	676331	5463829	ST37	wzi123	KL136	O2v2	2	9	2	1	13	1	16
	DRR120586		12	2015	DRS117612	DRR120586	Human	Japan	Klebsiella pneumoniae	59	361930	1943602	5539224	ST37	wzi123	KL136	O2v2	2	9	2	1	13	1	16
	DRR120587		12	2015	DRS117613	DRR120587	Human	Japan	Klebsiella pneumoniae	52	450103	1000196	5466023	ST37	wzi123	KL136	O2v2	2	9	2	1	13	1	16
	DRR120589		12	2015	DRS117615	DRR120589	Human	Japan	Klebsiella pneumoniae	54	299274	519514	5479734	ST37	wzi123	KL136	unknown (best match = OL102)	2	9	2	1	13	1	16
	DRR120599		12	2015	DRS117625	DRR120599	Human	Japan	Klebsiella pneumoniae	56	300593	705767	5471597	ST37	wzi123	KL136	O2v2	2	9	2	1	13	1	16
	DRR120601		12	2015	DRS117627	DRR120601	Human	Japan	Klebsiella pneumoniae	55	287389	1325552	5518290	ST37	wzi123	KL136	O2v2	2	9	2	1	13	1	16
	DRR120606		12	2015	DRS117632	DRR120606	Human	Japan	Klebsiella pneumoniae	47	536856	1305109	5494297	ST37	wzi123	KL136	O2v2	2	9	2	1	13	1	16
	DRR157201	10	9	2016	DRS080302	DRR157201	Human	Japan	Klebsiella pneumoniae	34	472650	1799982	5272240	ST37	wzi108	KL118	OL101	2	9	2	1	13	1	16
	EuSCAPE_AT024	28	3	2014	ERS807045	ERR1204828	Human	Austria	Klebsiella pneumoniae	27	553003	2161086	5223167	ST37	wzi14	KL14	O3b	2	9	2	1	13	1	16
	EuSCAPE_DE079	19	9	2014	ERS819256	ERR1217026	Human	Germany	Klebsiella pneumoniae	23	772024	2196177	5246093	ST37	wzi96	KL38	O3b	2	9	2	1	13	1	16
	EuSCAPE_DE084	15	9	2014	ERS819261	ERR1217031	Human	Germany	Klebsiella pneumoniae	40	355955	956150	5253985	ST37	wzi14	KL14	O3b	2	9	2	1	13	1	16
	EuSCAPE_ES243	2	1	2014	ERS956708	ERR1289841	Human	Spain	Klebsiella pneumoniae	89	320427	815678	5691003	ST37	wzi50	KL15	O4	2	9	2	1	13	1	16
	EuSCAPE_FR020	24	2	2014	ERS807154	ERR1204883	Human	France	Klebsiella pneumoniae	53	286904	939464	5400769	ST37	wzi85	KL125	O3/O3a	2	9	2	1	13	1	16
	EuSCAPE_FR051	8	1	2014	ERS807185	ERR1204894	Human	France	Klebsiella pneumoniae	29	469150	1797209	5232609	ST37	wzi14	KL14	O3b	2	9	2	1	13	1	16
	EuSCAPE_FR073	24	7	2014	ERS807208	ERR1204903	Human	France	Klebsiella pneumoniae	92	223859	585122	5673330	ST37	-	KL136	O2v2	2	9	2	1	13	1	16
	EuSCAPE_FR078	8	11	2013	ERS807211	ERR1205076	Human	France	Klebsiella pneumoniae	34	402497	1488072	5286073	ST37	wzi50	KL15	O4	2	9	2	1	13	1	16
	EuSCAPE_GR005	28	11	2013	ERS956744	ERR1334422	Human	Greece	Klebsiella pneumoniae	36	294347	775387	5372946	ST37	wzi50	KL15	unknown (best match = O4)	2	9	2	1	13	1	16
	EuSCAPE_HR032	12	5	2014	ERS1028197	ERR1415687	Human	Croatia	Klebsiella pneumoniae	59	367285	931069	5488217	ST37	wzi50	KL15	O4	2	9	2	1	13	1	16
	EuSCAPE_HR064	25	11	2013	ERS1028245	ERR1415716	Human	Croatia	Klebsiella pneumoniae	65	270541	700877	5612566	ST37	wzi50	KL15	O4	2	9	2	1	13	1	16
	EuSCAPE_HR102	11	11	2013	ERS1028281	ERR1415750	Human	Croatia	Klebsiella pneumoniae	75	200318	749289	5486342	ST37	wzi50	KL15	O4	2	9	2	1	13	1	16
	EuSCAPE_IL050	1	12	2013	ERS845655	ERR1217133	Human	Israel	Klebsiella pneumoniae	57	349151	722626	5566856	ST37	wzi50	KL15	O4	2	9	2	1	13	1	16
	EuSCAPE_IT011	2	11	2013	ERS845721	ERR1217198	Human	Italy	Klebsiella pneumoniae	62	289489	527555	5513341	ST37	wzi96	KL38	O3b	2	9	2	1	13	1	16
	EuSCAPE_IT103	13	11	2013	ERS822281	ERR1217282	Human	Italy	Klebsiella pneumoniae	43	404453	1595079	5397762	ST37	wzi96	KL38	O3b	2	9	2	1	13	1	16
	EuSCAPE_IT307	22	11	2013	ERS845824	ERR1228172	Human	Italy	Klebsiella pneumoniae	29	350231	1290638	5231151	ST37	wzi96	KL38	O3b	2	9	2	1	13	1	16
	EuSCAPE_IT348	13	11	2013	ERS845865	ERR1228210	Human	Italy	Klebsiella pneumoniae	51	367244	948751	5404003	ST37	wzi50	KL15	O4	2	9	2	1	13	1	16
	EuSCAPE_LU006	1	1	2014	ERS980107	ERR1374916	Human	Luxembourg	Klebsiella pneumoniae	86	348757	833307	5817634	ST37	wzi50	KL15	O4	2	9	2	1	13	1	16
	EuSCAPE_LU009	9	1	2014	ERS980110	ERR1374919	Human	Luxembourg	Klebsiella pneumoniae	104	306479	1078136	5808457	ST37	wzi50	KL15	O4	2	9	2	1	13	1	16
	EuSCAPE_LU018	30	4	2014	ERS980119	ERR1374927	Human	Luxembourg	Klebsiella pneumoniae	76	350095	833469	5831284	ST37	wzi50	KL15	O4	2	9	2	1	13	1	16
	EuSCAPE_LU019	11	3	2014	ERS980120	ERR1374928	Human	Luxembourg	Klebsiella pneumoniae	80	349458	1078068	5755111	ST37	wzi50	KL15	O4	2	9	2	1	13	1	16
	EuSCAPE_MT001	1	11	2013	ERS845577	ERR1217058	Human	Malta	Klebsiella pneumoniae	41	404925	1021430	5499127	ST37	wzi96	KL38	O3b	2	9	2	1	13	1	16
	EuSCAPE_PL003	6	3	2014	ERS807079	ERR1204843	Human	Poland	Klebsiella pneumoniae	102	218208	576377	5838342	ST37	-	KL60	O5	2	9	2	1	13	1	16
	EuSCAPE_RO017	11	2	2014	ERS980267	ERR1415475	Human	Romania	Klebsiella pneumoniae	62	274298	752159	5471634	ST37	wzi50	KL15	O4	2	9	2	1	13	1	16
	EuSCAPE_RO021	1	2	2014	ERS980271	ERR1415479	Human	Romania	Klebsiella pneumoniae	54	410662	947774	5649357	ST37	wzi50	KL15	O4	2	9	2	1	13	1	16
	EuSCAPE_TR007	13	1	2014	ERS1034876	ERR1541286	Human	Turkey	Klebsiella pneumoniae	77	250481	1116033	5670720	ST37	wzi50	KL15	O4	2	9	2	1	13	1	16
	EuSCAPE_TR099	16	11	2013	ERS1036946	ERR1541362	Human	Turkey	Klebsiella pneumoniae	41	385539	709563	5355956	ST37	wzi50	KL15	O4	2	9	2	1	13	1	16
	EuSCAPE_TR163	20	11	2013	ERS1036862	ERR1541414	Human	Turkey	Klebsiella pneumoniae	59	319226	721344	5650649	ST37	wzi50	KL15	O4	2	9	2	1	13	1	16
	EuSCAPE_TR199	25	4	2014	ERS1036922	ERR1541444	Human	Turkey	Klebsiella pneumoniae	30	348934	1068898	5330028	ST37	wzi331	KL7	O3b	2	9	2	1	13	1	16
	EuSCAPE_UK100	26	2	2014	ERS980213	ERR1374866	Human	United Kingdom	Klebsiella pneumoniae	29	804212	2177582	5504160	ST37	wzi14	KL14	O3b	2	9	2	1	13	1	16
	SRR10006007	23	9	2015	SRS5295128	SRR10006007	Human	Laos	Klebsiella pneumoniae	55	752448	2451120	5545588	ST37	wzi14	KL14	O3b	2	9	2	1	13	1	16
	SRR10006034	28	9	2015	SRS5295101	SRR10006034	Human	Laos	Klebsiella pneumoniae	59	443478	808765	5456607	ST37	wzi50	KL15	O4	2	9	2	1	13	1	16
	SRR10294962	21	1	2015	SRS5528947	SRR10294962	Human	Oman	Klebsiella pneumoniae	116	261766	938050	5584146	ST37	-	unknown (best match = KL70)	unknown (best match = OL102)	2	9	2	1	13	1	16
	SRR10444510	4	1	2008	SRS5647924	SRR10444510	Human	Canada	Klebsiella pneumoniae	38	434974	1847519	5323685	ST37	wzi108	KL118	OL101	2	9	2	1	13	1	16
	SRR10444516	7	1	2008	SRS5647918	SRR10444516	Human	Canada	Klebsiella pneumoniae	53	472944	804109	5394295	ST37	wzi50	KL15	O4	2	9	2	1	13	1	16
	SRR10490445	3	3	2013	SRS5686370	SRR10490445	Human	Canada	Klebsiella pneumoniae	35	510987	1850974	5492792	ST37	wzi12	KL12	OL103	2	9	2	1	13	1	16
	SRR10673224			2013	SRS5810134	SRR10673224	Chicken	China	Klebsiella pneumoniae	346	222969	586910	5930005	ST37	wzi50	KL52	OL101	2	9	2	1	13	1	16
	SRR10905705	3	3	2016	SRS5539032	SRR10905705	Human	USA	Klebsiella pneumoniae	54	350741	1018023	5322730	ST37	wzi50	KL15	O4	2	9	2	1	13	1	16
	SRR10905986	12	8	2015	SRS5538999	SRR10905986	Human	USA	Klebsiella pneumoniae	55	398290	764266	5411005	ST37	wzi96	KL38	O3b	2	9	2	1	13	1	16
	SRR10905987	12	8	2015	SRS5538998	SRR10905987	Human	USA	Klebsiella pneumoniae	60	376039	1555867	5462295	ST37	wzi96	KL38	O3b	2	9	2	1	13	1	16
	SRR10905988	10	8	2015	SRS5538997	SRR10905988	Human	USA	Klebsiella pneumoniae	52	371660	751630	5389246	ST37	wzi50	KL15	O4	2	9	2	1	13	1	16
	SRR10906033	17	9	2015	SRS5539454	SRR10906033	Human	USA	Klebsiella pneumoniae	77	231566	758754	5422483	ST37	wzi96	KL38	O3b	2	9	2	1	13	1	16
	SRR10906101	5	4	2016	SRS5539052	SRR10906101	Human	USA	Klebsiella pneumoniae	84	205396	804402	5372968	ST37	-	unknown (best match = KL11)	O3b	2	9	2	1	13	1	16
	SRR11267873	12	9	2018	SRS6282857	SRR11267873	Human	Qatar	Klebsiella pneumoniae	53	349127	516691	5545494	ST37	wzi12	KL12	OL103	2	9	2	1	13	1	16
	SRR11267876	5	11	2018	SRS6282854	SRR11267876	Human	Qatar	Klebsiella pneumoniae	66	224064	409659	5545810	ST37	wzi12	unknown (best match = KL12)	OL103	2	9	2	1	13	1	16
	SRR11267879	2	11	2018	SRS6282851	SRR11267879	Human	Qatar	Klebsiella pneumoniae	49	354558	677989	5547488	ST37	wzi12	KL12	OL103	2	9	2	1	13	1	16
	SRR11402684	14	3	2018	SRS6366075	SRR11402684	Human	USA	Klebsiella pneumoniae	66	403018	1360029	5421804	ST37	wzi12	KL12	OL103	2	9	2	1	13	1	16
	SRR11402687	10	7	2018	SRS6366079	SRR11402687	Human	USA	Klebsiella pneumoniae	68	403020	1360024	5424413	ST37	wzi12	KL12	OL103	2	9	2	1	13	1	16
	SRR11402690	12	7	2018	SRS6366077	SRR11402690	Human	USA	Klebsiella pneumoniae	69	403020	1117455	5425670	ST37	wzi12	KL12	OL103	2	9	2	1	13	1	16
	SRR11772938	31	7	2018	SRS6645734	SRR11772938	Human	Canada	Klebsiella pneumoniae	49	349214	804722	5395757	ST37	wzi50	KL15	O4	2	9	2	1	13	1	16
	SRR12102924	27	2	2017	SRS6915567	SRR12102924	Human	Russia	Klebsiella pneumoniae	59	393669	1652257	5502642	ST37	wzi123	KL136	O2v2	2	9	2	1	13	1	16
	SRR1561250			2009	SRS692135	SRR1561250	Human	Italy	Klebsiella pneumoniae	65	266810	527845	5579083	ST37	wzi96	KL38	O3b	2	9	2	1	13	1	16
	SRR1561299			2010	SRS692184	SRR1561299	Human	USA	Klebsiella pneumoniae	151	135851	296530	5893347	ST37	wzi75	KL105	O2v2	2	9	2	1	13	1	16
	SRR1561324			1996	SRS692209	SRR1561324	Human	USA	Klebsiella pneumoniae	149	117715	275705	5763388	ST37	wzi50	KL15	O4	2	9	2	1	13	1	16
	SRR2724135			2014	SRS1120741	SRR2724135	Human	Norway	Klebsiella pneumoniae	30	388156	750153	5281736	ST37	wzi96	unknown (best match = KL38)	O3b	2	9	2	1	13	1	16
	SRR3051128	5	8	2012	SRS1221121	SRR3051128	Human	United Kingdom	Klebsiella pneumoniae	28	753488	1182379	5338179	ST37	wzi50	KL15	O4	2	9	2	1	13	1	16
	SRR3051147	17	10	2012	SRS1221102	SRR3051147	Human	United Kingdom	Klebsiella pneumoniae	62	347035	1132860	5676984	ST37	wzi123	KL136	O2v2	2	9	2	1	13	1	16
	SRR3051149	1	11	2012	SRS1221099	SRR3051149	Human	United Kingdom	Klebsiella pneumoniae	39	359131	1725689	5228528	ST37	wzi50	KL15	O4	2	9	2	1	13	1	16
	SRR3982100	2	5	2012	SRS1590864	SRR3982100	Human	USA	Klebsiella pneumoniae	37	474916	768952	5212955	ST37	wzi12	KL12	OL103	2	9	2	1	13	1	16
	SRR4065635	18	8	2014	SRS1646036	SRR4065635	Human	USA	Klebsiella pneumoniae	86	320360	520648	5579701	ST37	wzi150	unknown (best match = KL46)	O3b	2	9	2	1	13	1	16
	SRR4115179			2014	SRS1664174	SRR4115179	Human	USA	Klebsiella pneumoniae	76	224547	749860	5339798	ST37	wzi108	KL118	unknown (best match = OL101)	2	9	2	1	13	1	16
	SRR4115180			2014	SRS1664169	SRR4115180	Human	USA	Klebsiella pneumoniae	59	227173	564713	5263657	ST37	wzi108	KL118	unknown (best match = OL101)	2	9	2	1	13	1	16
	SRR4302286	4	4	2015	SRS1718230	SRR4302286	Human	Singapore	Klebsiella pneumoniae	98	215867	498354	5679808	ST37	wzi50	KL15	O4	2	9	2	1	13	1	16
	SRR5082345			2008	SRS1840499	SRR5082345	Human	Australia	Klebsiella pneumoniae	50	326970	498818	5407113	ST37	wzi50	KL15	O4	2	9	2	1	13	1	16
	SRR5082488			2014	SRS1840602	SRR5082488	Human	Australia	Klebsiella pneumoniae	47	459428	1577842	5267884	ST37	wzi12	unknown (best match = KL12)	OL103	2	9	2	1	13	1	16
	SRR5120227			2016	SRS1870446	SRR5120227	Human	USA	Klebsiella pneumoniae	79	169638	369399	5420727	ST37	wzi14	KL14	O3b	2	9	2	1	13	1	16
	SRR5283489	12	1	2012	SRS2000633	SRR5283489	Human	USA	Klebsiella pneumoniae	346	55420	172508	5593086	ST37	wzi50	unknown (best match = KL107)	unknown (best match = O4)	2	9	2	1	13	1	16
	SRR5385698	14	12	2013	SRS2078031	SRR5385698	Human	USA	Klebsiella pneumoniae	140	185424	427972	5790249	ST37	wzi75	KL105	O2v2	2	9	2	1	13	1	16
	SRR5385720	10	12	2013	SRS2078053	SRR5385720	Human	USA	Klebsiella pneumoniae	68	336242	1093594	5441531	ST37	wzi96	KL38	O3b	2	9	2	1	13	1	16
	SRR5385726	3	12	2013	SRS2078059	SRR5385726	Human	USA	Klebsiella pneumoniae	90	194358	429679	5520728	ST37	wzi535	KL163	O2v1	2	9	2	1	13	1	16
	SRR5386104	22	7	2014	SRS2078437	SRR5386104	Human	USA	Klebsiella pneumoniae	74	209971	385524	5462657	ST37	wzi535	KL163	O2v1	2	9	2	1	13	1	16
	SRR5386120	21	8	2014	SRS2078454	SRR5386120	Human	USA	Klebsiella pneumoniae	94	200031	497968	5559197	ST37	wzi50	KL15	O4	2	9	2	1	13	1	16
	SRR5386136	14	7	2014	SRS2078470	SRR5386136	Human	USA	Klebsiella pneumoniae	126	195809	395973	5501365	ST37	wzi535	KL163	O2v1	2	9	2	1	13	1	16
	SRR5386630	22	7	2014	SRS2078961	SRR5386630	Human	USA	Klebsiella pneumoniae	77	199208	348761	5459131	ST37	wzi535	KL163	O2v1	2	9	2	1	13	1	16
	SRR5386632	22	7	2014	SRS2078963	SRR5386632	Human	USA	Klebsiella pneumoniae	72	199175	498233	5457326	ST37	wzi535	KL163	O2v1	2	9	2	1	13	1	16
	SRR5386640	20	7	2014	SRS2078971	SRR5386640	Human	USA	Klebsiella pneumoniae	77	214399	497827	5459950	ST37	wzi535	KL163	O2v1	2	9	2	1	13	1	16
	SRR5386641	6	7	2014	SRS2078972	SRR5386641	Human	USA	Klebsiella pneumoniae	75	214780	498074	5459309	ST37	wzi535	KL163	O2v1	2	9	2	1	13	1	16
	SRR5386689	11	6	2014	SRS2079018	SRR5386689	Human	USA	Klebsiella pneumoniae	144	136044	368711	5784398	ST37	wzi75	KL105	O2v2	2	9	2	1	13	1	16
	SRR5386711	8	5	2014	SRS2079042	SRR5386711	Human	USA	Klebsiella pneumoniae	172	105852	374960	5791329	ST37	wzi75	unknown (best match = KL105)	O2v2	2	9	2	1	13	1	16
	SRR5386757	17	5	2014	SRS2079088	SRR5386757	Human	USA	Klebsiella pneumoniae	168	191706	428250	5811944	ST37	wzi75	KL105	O2v2	2	9	2	1	13	1	16
	SRR5386925	15	3	2014	SRS2079256	SRR5386925	Human	USA	Klebsiella pneumoniae	222	80369	269210	5321393	ST37	wzi96	KL38	O3b	2	9	2	1	13	1	16
	SRR5387204	30	3	2015	SRS2079521	SRR5387204	Human	USA	Klebsiella pneumoniae	82	236962	751322	5524688	ST37	wzi162	KL140	O3b	2	9	2	1	13	1	16
	SRR5387231	16	3	2015	SRS2079548	SRR5387231	Human	USA	Klebsiella pneumoniae	87	186387	398366	5440959	ST37	wzi12	KL12	OL103	2	9	2	1	13	1	16
	SRR5467440			2015	SRS2138258	SRR5467440	Human	USA	Klebsiella pneumoniae	92	143376	369434	5542743	ST37	wzi14	KL14	O3b	2	9	2	1	13	1	16
	SRR5642071			2013	SRS2248194	SRR5642071	Human	USA	Klebsiella pneumoniae	62	283618	607938	5494040	ST37	wzi96	KL38	O3b	2	9	2	1	13	1	16
	SRR5642096			2013	SRS2248170	SRR5642096	Human	USA	Klebsiella pneumoniae	70	294559	749149	5416610	ST37	wzi50	KL15	O4	2	9	2	1	13	1	16
	SRR5666496	10	10	2014	SRS2268900	SRR5666496	Human	USA	Klebsiella pneumoniae	71	364885	833692	5757437	ST37	wzi50	KL15	O4	2	9	2	1	13	1	16
	SRR5714084			2012	SRS2296763	SRR5714084	Human	Canada	Klebsiella pneumoniae	108	245992	819425	6027323	ST37	wzi177	KL125	O5	2	9	2	1	13	1	16
	SRR5806871			2016	SRS2338434	SRR5806871	Human	USA	Klebsiella pneumoniae	67	217123	617004	5508796	ST37	wzi14	KL14	O3b	2	9	2	1	13	1	16
	SRR5942542	8	2	2016	SRS2437031	SRR5942542	Human	Thailand	Klebsiella pneumoniae	82	212859	794861	5496151	ST37	wzi96	KL38	O3b	2	9	2	1	13	1	16
	SRR5973259	12	2	2017	SRS3601408	SRR5973259	Human	USA	Klebsiella pneumoniae	66	272555	755462	5477512	ST37	wzi96	KL38	O3b	2	9	2	1	13	1	16
	SRR5973265	31	1	2017	SRS3601414	SRR5973265	Human	USA	Klebsiella pneumoniae	62	198989	981684	5400013	ST37	wzi96	KL38	O3b	2	9	2	1	13	1	16
	SRR5973302	1	3	2017	SRS3601451	SRR5973302	Human	USA	Klebsiella pneumoniae	54	348546	582251	5348707	ST37	wzi50	KL15	O4	2	9	2	1	13	1	16
	SRR5973346	27	2	2017	SRS3601494	SRR5973346	Human	USA	Klebsiella pneumoniae	46	496724	714281	5408297	ST37	wzi50	KL15	O4	2	9	2	1	13	1	16
	SRR5973349	22	2	2017	SRS3601497	SRR5973349	Human	USA	Klebsiella pneumoniae	66	337908	700784	5494379	ST37	wzi50	KL15	O4	2	9	2	1	13	1	16
	SRR5973354	27	2	2017	SRS3601502	SRR5973354	Human	USA	Klebsiella pneumoniae	57	486510	974908	5609673	ST37	wzi14	KL14	O3b	2	9	2	1	13	1	16
	SRR5973383	18	2	2017	SRS3601530	SRR5973383	Human	USA	Klebsiella pneumoniae	67	268635	425280	5445972	ST37	wzi12	unknown (best match = KL12)	OL103	2	9	2	1	13	1	16
	SRR5973391	20	2	2017	SRS3601538	SRR5973391	Human	USA	Klebsiella pneumoniae	91	158403	333203	5366835	ST37	-	unknown (best match = KL70)	unknown (best match = OL102)	2	9	2	1	13	1	16
	SRR5973403	16	2	2017	SRS3601549	SRR5973403	Human	USA	Klebsiella pneumoniae	69	208026	592105	5458703	ST37	-	KL111	O3b	2	9	2	1	13	1	16
	SRR6164075			2017	SRS2586694	SRR6164075	Human	USA	Klebsiella pneumoniae	73	216989	422833	5432128	ST37	wzi14	KL14	O3b	2	9	2	1	13	1	16
	SRR6710148			2013	SRS2943611	SRR6710148	Human	USA	Klebsiella pneumoniae	66	198627	602480	5557149	ST37	wzi96	KL38	O3b	2	9	2	1	13	1	16
	SRR6710187			2013	SRS2943648	SRR6710187	Human	USA	Klebsiella pneumoniae	101	168820	470333	5608573	ST37	wzi108	KL118	unknown (best match = OL101)	2	9	2	1	13	1	16
	SRR6710431			2013	SRS2943891	SRR6710431	Human	USA	Klebsiella pneumoniae	67	241869	707683	5558472	ST37	wzi96	KL38	O3b	2	9	2	1	13	1	16
	SRR6711602			2014	SRS2946662	SRR6711602	Human	USA	Klebsiella pneumoniae	61	289579	1309797	5447436	ST37	wzi96	KL38	O3b	2	9	2	1	13	1	16
	SRR6852553	11	11	2016	SRS3058453	SRR6852553	Human	China	Klebsiella pneumoniae	90	373247	629655	5441240	ST37	wzi12	KL12	OL103	2	9	2	1	13	1	16
	SRR6958733	16	3	2016	SRS3139011	SRR6958733	Human	China	Klebsiella pneumoniae	86	339953	796021	5469976	ST37	wzi73	unknown (best match = KL158)	unknown (best match = OL102)	2	9	2	1	13	1	16
	SRR6958763			2017	SRS3138981	SRR6958763	Human	China	Klebsiella pneumoniae	36	405363	1755425	5370887	ST37	wzi96	KL38	O3b	2	9	2	1	13	1	16
	SRR6958783		1	2017	SRS3138960	SRR6958783	Human	China	Klebsiella pneumoniae	65	367334	1255529	5498783	ST37	wzi96	KL38	O3b	2	9	2	1	13	1	16
	SRR6958787			2017	SRS3138956	SRR6958787	Human	China	Klebsiella pneumoniae	422	348806	1428545	5780779	ST37	wzi96	KL38	O3b	2	9	2	1	13	1	16
	SRR6958788			2017	SRS3138955	SRR6958788	Human	China	Klebsiella pneumoniae	140	412655	1428812	5574018	ST37	wzi96	KL38	O3b	2	9	2	1	13	1	16
	SRR6958789		1	2017	SRS3138954	SRR6958789	Human	China	Klebsiella pneumoniae	67	405700	1428443	5498680	ST37	wzi96	KL38	O3b	2	9	2	1	13	1	16
	SRR6958799		3	2016	SRS3138942	SRR6958799	Human	China	Klebsiella pneumoniae	89	349053	749837	5483609	ST37	-	KL62	O2v1	2	9	2	1	13	1	16
	SRR6958801		5	2016	SRS3138941	SRR6958801	Human	China	Klebsiella pneumoniae	73	365640	749552	5393326	ST37	-	KL62	O2v1	2	9	2	1	13	1	16
	SRR6958823			2017	SRS3138918	SRR6958823	Human	China	Klebsiella pneumoniae	67	373351	775665	5626243	ST37	wzi12	KL12	OL103	2	9	2	1	13	1	16
	SRR7012076			2017	SRS3175000	SRR7012076	Human	China	Klebsiella pneumoniae	77	266995	1511324	5581779	ST37	wzi96	KL38	O3b	2	9	2	1	13	1	16
	SRR7160684	1	7	2014	SRS3297351	SRR7160684	Human	USA	Klebsiella pneumoniae	79	213409	596455	5611634	ST37	wzi14	KL14	O3b	2	9	2	1	13	1	16
	SRR7160694	1	12	2014	SRS3297342	SRR7160694	Human	USA	Klebsiella pneumoniae	96	162939	597493	5662292	ST37	wzi14	KL14	O3b	2	9	2	1	13	1	16
	SRR7160696	1	7	2014	SRS3297340	SRR7160696	Human	USA	Klebsiella pneumoniae	93	162939	619577	5612389	ST37	wzi14	KL14	O3b	2	9	2	1	13	1	16
	SRR7160699	1	8	2014	SRS3297337	SRR7160699	Human	USA	Klebsiella pneumoniae	100	157446	619491	5613219	ST37	wzi14	KL14	OL104	2	9	2	1	13	1	16
	SRR7828764			2017	SRS3773437	SRR7828764	Human	Singapore	Klebsiella pneumoniae	101	287657	524066	5651587	ST37	wzi50	KL15	O4	2	9	2	1	13	1	16
	SRR8054552			2017	SRS3932956	SRR8054552	Human	USA	Klebsiella pneumoniae	65	274067	798584	5568088	ST37	wzi14	KL14	O3b	2	9	2	1	13	1	16
	SRR8054573			2017	SRS3932944	SRR8054573	Human	USA	Klebsiella pneumoniae	52	204149	477996	5146635	ST37	-	KL111	O3b	2	9	2	1	13	1	16
	SRR8174899			2010	SRS4030652	SRR8174899	Human	Tanzania	Klebsiella pneumoniae	68	348919	641795	5644617	ST37	wzi14	KL14	O3b	2	9	2	1	13	1	16
	SRR8174955			2010	SRS4030596	SRR8174955	Human	Tanzania	Klebsiella pneumoniae	103	319281	755699	5450726	ST37	wzi466	KL35	O3/O3a	2	9	2	1	13	1	16
	SRR8174958			2011	SRS4030593	SRR8174958	Human	Tanzania	Klebsiella pneumoniae	62	518135	1899807	5424426	ST37	wzi14	KL14	O3b	2	9	2	1	13	1	16
	SRR8174979			2011	SRS4030572	SRR8174979	Human	Tanzania	Klebsiella pneumoniae	93	177243	547656	5449093	ST37	-	unknown (best match = KL11)	O3b	2	9	2	1	13	1	16
	SRR8198850			2017	SRS4051254	SRR8198850	Human	USA	Klebsiella pneumoniae	83	222367	479917	5470397	ST37	wzi50	KL15	O4	2	9	2	1	13	1	16
	SRR8199623			2017	SRS4051765	SRR8199623	Human	USA	Klebsiella pneumoniae	75	198802	478962	5507366	ST37	wzi12	KL12	OL103	2	9	2	1	13	1	16
	SRR9217810	4	4	2015	SRS4893553	SRR9217810	Human	Singapore	Klebsiella pneumoniae	98	215867	498354	5679808	ST37	wzi50	KL15	O4	2	9	2	1	13	1	16
	SRR9858697	22	8	2012	SRS5176885	SRR9858697	Human	USA	Klebsiella pneumoniae	92	326208	583704	5411569	ST37	wzi150	unknown (best match = KL46)	O3b	2	9	2	1	13	1	16
	SRR9858754	5	1	2013	SRS5176828	SRR9858754	Human	USA	Klebsiella pneumoniae	72	320412	789863	5307475	ST37	wzi150	unknown (best match = KL46)	O3b	2	9	2	1	13	1	16
	SRR9858814	5	10	2013	SRS5176768	SRR9858814	Human	USA	Klebsiella pneumoniae	83	320412	583706	5410524	ST37	wzi150	unknown (best match = KL46)	O3b	2	9	2	1	13	1	16

## Sheet: Table S3
Table S3. Pairwise SNP distances of all isolates based on core genome SNP.
		ARM02
	SRR5973349	216
	SRR10444516	221
	EuSCAPE_RO021	232
	EuSCAPE_IT348	235
	SRR5283489	243
	SRR5642096	251
	EuSCAPE_HR102	259
	SRR5386120	259
	EuSCAPE_TR163	263
	EuSCAPE_TR007	266
	SRR5666496	267
	EuSCAPE_ES243	276
	SRR10444510	2984
	DRR157201	3026
	SRR4115180	3034
	SRR4115179	3035
	SRR6710187	3035
	EuSCAPE_HR064	3630
	SRR5973302	3678
	SRR1561324	4226
	SRR5973391	5095
	SRR10294962	5157
	SRR4302286	6771
	SRR9217810	6771
	SRR10006034	6777
	SRR3051128	6780
	EuSCAPE_HR032	6788
	EuSCAPE_FR078	6803
	EuSCAPE_RO017	6804
	SRR3051149	6812
	SRR8198850	6819
	SRR10905705	6831
	SRR5082345	6833
	EuSCAPE_DE084	7631
	EuSCAPE_UK100	7669
	EuSCAPE_FR051	7681
	EuSCAPE_AT024	7684
	SRR8174958	7696
	SRR10006007	7699
	SRR5806871	7705
	SRR8174899	7724
	DRR065638	7728
	DRR065643	7728
	DRR120589	7730
	DRR065640	7731
	DRR065642	7733
	SRR5467440	7734
	DRR120606	7738
	EuSCAPE_FR073	7739
	DRR120567	7741
	DRR120601	7742
	SRR5120227	7742
	SRR6164075	7743
	DRR120572	7747
	DRR120571	7749
	SRR3051147	7749
	DRR120573	7750
	DRR120587	7754
	SRR7160699	7754
	SRR7160684	7755
	DRR120599	7756
	SRR7160696	7756
	SRR7160694	7757
	SRR12102924	7793
	DRR120586	7815
	EuSCAPE_TR199	7861
	SRR8054552	7939
	EuSCAPE_TR099	8708
	SRR10905988	8713
	EuSCAPE_GR005	8731
	SRR7828764	8756
	EuSCAPE_IL050	8763
	EuSCAPE_LU009	8781
	SRR5973346	8794
	EuSCAPE_LU006	8796
	EuSCAPE_LU019	8796
	EuSCAPE_LU018	8797
	SRR11772938	8809
	EuSCAPE_FR020	8850
	SRR8174955	8910
	SRR5973354	9074
	SRR1561299	9106
	SRR5385698	9123
	SRR5386757	9125
	SRR5386711	9132
	SRR5714084	9135
	SRR5386689	9144
	SRR5386104	9563
	SRR5385726	9564
	SRR5386136	9564
	SRR5386632	9564
	SRR5386640	9564
	SRR5386641	9564
	SRR5386630	9565
	EuSCAPE_PL003	9697
	SRR5082488	9728
	SRR11267879	9744
	SRR10490445	9757
	EuSCAPE_DE079	9763
	SRR7012076	9763
	SRR3982100	9765
	SRR5387231	9769
	SRR6958823	9773
	SRR6852553	9774
	SRR11402690	9778
	SRR11402684	9780
	SRR6958763	9783
	SRR11267876	9786
	EuSCAPE_IT307	9788
	SRR2724135	9792
	EuSCAPE_IT103	9794
	SRR11402687	9794
	SRR5385720	9794
	SRR6958783	9794
	SRR6958789	9794
	SRR6958788	9795
	SRR6958787	9797
	SRR5386925	9801
	EuSCAPE_MT001	9804
	SRR10905986	9806
	SRR10905987	9806
	SRR11267873	9806
	SRR5973259	9814
	SRR5973265	9814
	SRR6711602	9814
	SRR5973403	9823
	SRR8054573	9823
	SRR8199623	9823
	SRR10906033	9825
	SRR6710148	9830
	SRR6710431	9831
	SRR5973383	9832
	SRR5387204	9845
	SRR1561250	9860
	EuSCAPE_IT011	9870
	SRR5642071	9878
	SRR4065635	10025
	SRR9858814	10031
	SRR9858754	10033
	SRR5942542	10035
	SRR9858697	10037
	SRR10906101	10408
	SRR6958799	10424
	SRR6958801	10425
	SRR8174979	10466
	SRR6958733	10783
	SRR10673224	10845

## Sheet: Table S4
Table S4. The matrix of Hadamard values for pairwise average nucleotide identity (ANI).
		ARM02
	SRR5973349	0.611447
	SRR10444516	0.554672
	SRR5642096	0.545931
	EuSCAPE_IT348	0.543498
	EuSCAPE_TR199	0.534179
	SRR10444510	0.533561
	EuSCAPE_DE079	0.524422
	EuSCAPE_FR078	0.511757
	DRR120572	0.511168
	DRR157201	0.509061
	SRR11772938	0.507088
	EuSCAPE_HR102	0.50652
	DRR120571	0.500155
	SRR5973302	0.499841
	EuSCAPE_DE084	0.498677
	SRR5386925	0.497873
	SRR8054573	0.497687
	DRR120573	0.496728
	SRR8174899	0.496234
	DRR120587	0.493203
	DRR120606	0.491178
	SRR10905987	0.491086
	EuSCAPE_FR051	0.490942
	SRR10906033	0.487868
	SRR10905705	0.484319
	SRR3051149	0.484091
	SRR3051128	0.482398
	DRR065638	0.479452
	DRR065640	0.479379
	DRR120589	0.479275
	EuSCAPE_RO021	0.479184
	DRR065643	0.478655
	DRR120586	0.477835
	DRR120567	0.476056
	DRR065642	0.474463
	SRR6958763	0.474076
	SRR10905986	0.47288
	DRR120601	0.472384
	EuSCAPE_IT307	0.471266
	EuSCAPE_FR020	0.470401
	SRR3982100	0.470235
	EuSCAPE_IT103	0.470041
	EuSCAPE_AT024	0.469246
	SRR5283489	0.468367
	SRR8174958	0.468069
	SRR5806871	0.464923
	SRR6958801	0.464548
	SRR10906101	0.46345
	SRR5386120	0.46246
	SRR5973383	0.462253
	SRR2724135	0.458532
	SRR10006034	0.455913
	DRR120599	0.455891
	EuSCAPE_ES243	0.453745
	EuSCAPE_TR007	0.453288
	SRR5385720	0.451903
	SRR5467440	0.449904
	SRR5973259	0.449401
	SRR6958789	0.448554
	SRR6958783	0.448533
	SRR6711602	0.446279
	EuSCAPE_RO017	0.446024
	SRR8174955	0.445138
	SRR12102924	0.444762
	SRR5082345	0.443939
	EuSCAPE_TR163	0.441621
	SRR6958788	0.441558
	SRR5082488	0.441122
	EuSCAPE_HR032	0.440821
	SRR6164075	0.440805
	SRR7012076	0.44059
	SRR5973265	0.440191
	SRR5973391	0.439929
	EuSCAPE_MT001	0.439819
	SRR8174979	0.438414
	SRR6958799	0.435126
	SRR10490445	0.433608
	EuSCAPE_UK100	0.433357
	SRR5120227	0.432868
	SRR5973346	0.432471
	SRR10905988	0.432009
	SRR11402690	0.430755
	SRR10294962	0.430186
	SRR6710187	0.430156
	SRR8198850	0.428601
	SRR5942542	0.427675
	SRR11402687	0.427672
	SRR11402684	0.426139
	SRR4115180	0.426015
	SRR6958733	0.423799
	SRR5666496	0.422636
	SRR8199623	0.419391
	EuSCAPE_TR099	0.418606
	EuSCAPE_HR064	0.417542
	EuSCAPE_GR005	0.416691
	SRR5973403	0.414886
	SRR11267873	0.413285
	SRR7160684	0.412113
	SRR11267879	0.411104
	SRR7160696	0.409976
	SRR3051147	0.409633
	SRR11267876	0.408826
	SRR5386632	0.408468
	SRR10006007	0.408055
	SRR9858754	0.407215
	SRR5386641	0.406204
	SRR7160699	0.40549
	SRR5386630	0.403471
	SRR8054552	0.403359
	SRR5386640	0.402947
	SRR5386104	0.401957
	SRR7828764	0.399096
	SRR6958787	0.3987
	SRR1561324	0.396552
	SRR4065635	0.395327
	SRR5973354	0.394424
	EuSCAPE_IT011	0.394165
	SRR7160694	0.393453
	SRR1561299	0.391249
	SRR4115179	0.390736
	EuSCAPE_LU019	0.389088
	SRR5386136	0.389054
	SRR5642071	0.388861
	SRR9858697	0.38603
	SRR5385726	0.385599
	SRR5387231	0.384772
	SRR9858814	0.384402
	SRR5387204	0.381959
	EuSCAPE_LU009	0.379932
	SRR1561250	0.379666
	EuSCAPE_IL050	0.379456
	SRR6852553	0.377231
	SRR4302286	0.37697
	SRR9217810	0.37697
	SRR6710148	0.373442
	EuSCAPE_FR073	0.373062
	SRR6710431	0.371412
	EuSCAPE_LU006	0.367837
	EuSCAPE_PL003	0.363585
	EuSCAPE_LU018	0.359942
	SRR5386689	0.348905
	SRR5386757	0.347607
	SRR5385698	0.347343
	SRR5386711	0.340258
	SRR10673224	0.33533
	SRR6958823	0.331509
	SRR5714084	0.326294

## Sheet: Table S5
Table S5. AMR genes detected in all isolates using kleborate.
	ID	AGly_acquired	Col_acquired	Fcyn_acquired	Flq_acquired	Gly_acquired	MLS_acquired	Phe_acquired	Rif_acquired	Sul_acquired	Tet_acquired	Tgc_acquired	Tmt_acquired	Bla_acquired	Bla_inhR_acquired	Bla_ESBL_acquired	Bla_ESBL_inhR_acquired	Bla_Carb_acquired	Bla_chr
	ARM02	strA.v1;strB.v1	-	-	-	-	-	-	-	sul2	-	-	dfrA14.v2*	TEM-1D.v1^	-	CTX-M-15	-	-	SHV-11.v1^
	DRR065638	aadA2	-	-	-	-	-	-	-	sul1	tet(A).v1*	-	-	-	-	CTX-M-2	-	IMP-6	SHV-11.v1^
	DRR065640	aadA2	-	-	-	-	-	-	-	sul1	tet(A).v1*	-	-	-	-	CTX-M-2	-	IMP-1	SHV-11.v1^
	DRR065642	aadA2	-	-	-	-	-	-	-	sul1	tet(A).v1*	-	-	-	-	CTX-M-2	-	IMP-1	SHV-11.v1^
	DRR065643	aadA2	-	-	-	-	-	-	-	sul1	tet(A).v1*	-	-	-	-	CTX-M-2	-	IMP-1	SHV-11.v1^
	DRR120567	aadA2	-	-	-	-	-	-	-	sul1	tet(A).v1*	-	-	-	-	CTX-M-2	-	IMP-6	SHV-11.v1^
	DRR120571	aadA2	-	-	-	-	-	-	-	sul1	tet(A).v1*	-	-	-	-	CTX-M-2	-	IMP-6	SHV-11.v1^
	DRR120572	aadA2	-	-	-	-	-	-	-	sul1	tet(A).v1*	-	-	-	-	CTX-M-2	-	IMP-6	SHV-11.v1^
	DRR120573	aadA2	-	-	-	-	-	-	-	sul1	tet(A).v1*	-	-	-	-	CTX-M-2	-	IMP-6	SHV-11.v1^
	DRR120586	-	-	-	qnrS1	-	-	-	-	-	-	-	dfrA14.v2*	TEM-1D.v1^	-	CTX-M-3	-	-	SHV-11.v1^
	DRR120587	aadA2	-	-	-	-	-	-	-	sul1	tet(A).v1*	-	-	-	-	CTX-M-2	-	IMP-6	SHV-11.v1^
	DRR120589	aadA2	-	-	-	-	-	-	-	sul1	tet(A).v1*	-	-	-	-	CTX-M-2	-	IMP-6	SHV-11.v1^
	DRR120599	aadA2	-	-	-	-	-	-	-	sul1	tet(A).v1*	-	-	-	-	CTX-M-2	-	IMP-6	SHV-11.v1^
	DRR120601	aadA2	-	-	-	-	mphA	-	-	sul1	tet(A).v1*	-	-	-	-	CTX-M-2	-	IMP-6	SHV-11.v1^
	DRR120606	aadA2	-	-	-	-	-	-	-	sul1	tet(A).v1*	-	-	-	-	CTX-M-2	-	IMP-6	SHV-11.v1^
	DRR157201	aadA2^	-	-	qnrS1	-	-	-	-	sul1	tet(A).v1	-	dfrA12	-	-	-	-	-	SHV-11.v1^
	EuSCAPE_AT024	-	-	-	-	-	-	-	-	-	-	-	-	-	-	-	-	-	SHV-11.v1^
	EuSCAPE_DE079	-	-	-	-	-	-	-	-	-	-	-	-	-	-	-	-	-	SHV-11.v1^
	EuSCAPE_DE084	-	-	-	-	-	-	-	-	-	-	-	-	-	-	-	-	-	SHV-11.v1^
	EuSCAPE_ES243	-	-	-	-	-	-	-	-	-	-	-	-	-	-	-	-	-	SHV-11.v1^
	EuSCAPE_FR020	strA.v1;strB.v1	-	-	-	-	-	catA1^	-	sul1	tet(D)	-	dfrA22*	-	-	-	-	-	SHV-1^
	EuSCAPE_FR051	-	-	-	-	-	-	-	-	-	-	-	-	-	-	-	-	-	SHV-11.v1^
	EuSCAPE_FR073	-	-	-	-	-	-	-	-	-	-	-	-	-	-	-	-	-	SHV-11.v1^
	EuSCAPE_FR078	-	-	-	-	-	-	-	-	-	-	-	-	-	-	-	-	-	SHV-11.v1^
	EuSCAPE_GR005	-	-	-	-	-	-	-	-	-	-	-	-	-	-	-	-	-	SHV-11.v1^
	EuSCAPE_HR032	-	-	-	-	-	-	-	-	-	-	-	-	-	-	-	-	-	SHV-11.v1^
	EuSCAPE_HR064	aadA^	-	-	-	-	-	floR.v2*	-	sul2	tet(D)	-	-	-	-	-	-	-	SHV-1^
	EuSCAPE_HR102	sat-2	-	-	-	-	-	-	-	sul1	tet(D)	-	dfrA1.v1	-	-	-	-	-	SHV-1^
	EuSCAPE_IL050	aac(3)-IIa.v1^;aac(6')-Ib-cr.v2;strA.v1^;strB.v1	-	-	qnrB1.v2^	-	-	CatB4.v1?	-	sul2	-	-	dfrA14.v2*	OXA-1;TEM-1D.v1^	-	CTX-M-15	-	-	SHV-11.v1^
	EuSCAPE_IT011	aac(3)-IIa.v1*;aac(6')-Ib-cr.v2	-	-	-	-	-	CatB4.v1?;catA1^	-	sul1	-	-	dfrA5	OXA-1	-	CTX-M-15	-	-	SHV-11.v1^
	EuSCAPE_IT103	-	-	-	-	-	-	-	-	-	-	-	-	-	-	-	-	-	SHV-11.v1^
	EuSCAPE_IT307	-	-	-	-	-	-	-	-	-	-	-	-	-	-	-	-	-	SHV-11.v1^
	EuSCAPE_IT348	aph3-Ia.v1*?	-	-	-	-	-	-	-	-	tet(D)	-	dfrA14.v2*	-	-	-	-	-	SHV-11.v1^
	EuSCAPE_LU006	-	-	-	-	-	-	-	-	-	-	-	-	TEM-1D.v1^	-	-	-	KPC-2	SHV-11.v1^
	EuSCAPE_LU009	aac(3)-IIa.v1^;aac(6')-Ib-cr.v2;strA.v1^;strB.v1	-	-	qnrB1.v2^	-	-	CatB4.v1?	-	sul2	tet(A).v1	-	dfrA14.v2*	OXA-1;TEM-1D.v1^	-	CTX-M-15	-	-	SHV-11.v1^
	EuSCAPE_LU018	-	-	-	-	-	-	-	-	-	-	-	-	TEM-1D.v1^	-	-	-	KPC-2	SHV-11.v1^
	EuSCAPE_LU019	strA.v1^;strB.v1	-	-	qnrB1.v2^	-	-	-	-	sul2	tet(A).v1	-	dfrA14.v2*	TEM-1D.v1^	-	CTX-M-15	-	KPC-2	SHV-11.v1^
	EuSCAPE_MT001	-	-	-	-	-	-	-	-	-	-	-	-	-	-	-	-	OXA-48	SHV-11.v1^
	EuSCAPE_PL003	aac(6')-IIc;aadA2^;aph3-Ia.v1^;strA.v1;strB.v1	mcr-9.1	-	qnrB4	-	mphA	CatB4.v1?;catII.2*	-	sul1	tet(D)	-	dfrA12;dfrA19*	DHA-1;OXA-1;TEM-1D.v1^	-	CTX-M-15	-	-	SHV-11.v1^
	EuSCAPE_RO017	aph3-Ia.v1^;strA.v1^;strB.v1	-	-	-	-	-	-	-	sul1;sul2*	tet(D)	-	dfrA7	-	-	-	-	-	SHV-1^
	EuSCAPE_RO021	aph3-Ia.v1*?;strA.v1^;strB.v1	-	-	-	-	-	-	-	sul2	tet(D)	-	dfrA14.v2*	TEM-1D.v1^	-	-	-	-	SHV-11.v1^
	EuSCAPE_TR007	aac(6')-Ib11*;strA.v1^;strB.v1	-	-	-	-	-	-	-	sul1;sul2	-	-	-	TEM-1D.v1^	-	CTX-M-3	-	OXA-48	SHV-11.v1^
	EuSCAPE_TR099	aadA^	-	-	-	-	-	-	-	sul1	-	-	-	-	-	-	-	-	SHV-11.v1^
	EuSCAPE_TR163	aac(6')-Ib11*;strA.v1^;strB.v1	-	-	-	-	-	-	-	sul1;sul2	-	-	-	TEM-1D.v1^	-	CTX-M-3	-	OXA-48	SHV-11.v1^
	EuSCAPE_TR199	-	-	-	-	-	-	-	-	-	-	-	-	-	-	-	-	-	SHV-11.v1^
	EuSCAPE_UK100	-	-	-	-	-	-	-	-	-	-	-	-	-	-	-	-	-	SHV-11.v1^
	SRR10006007	-	-	-	-	-	-	-	-	-	-	-	-	-	-	CTX-M-63	-	-	SHV-11.v1^
	SRR10006034	aac(3)-IId^;strA.v1*;strB.v1*	-	-	qnrS1	-	-	catII.2*	-	sul2	tet(D)	-	dfrA14.v2*	LAP-2	-	SHV-2	-	-	-
	SRR10294962	-	-	-	qnrB4	-	-	-	-	sul1	-	-	-	DHA-1	-	-	-	-	SHV-11.v1^
	SRR10444510	aac(6')-Ib-cr.v2;strA.v1^;strB.v1	-	-	-	-	-	CatB4.v1?	-	sul2	-	-	dfrA14.v2*	OXA-1;TEM-1D.v1^	-	CTX-M-15	-	-	SHV-11.v1^
	SRR10444516	strA.v1*;strB.v1*	-	-	qnrS1	-	-	catII.2*	-	sul2	tet(D)	-	dfrA14.v2*	LAP-2	-	-	-	-	SHV-11.v1^
	SRR10490445	aac(3)-IId^;strA.v1^;strB.v1	-	-	qnrS1	-	-	-	-	sul1;sul2	tet(A).v1	-	dfrA1.v1	LAP-2;TEM-1D.v1^	-	CTX-M-14	-	-	SHV-11.v1^
	SRR10673224	aac(3)-IV;aac(6')-Ib-cr.v2;aadA16*;aadA2^;aph(3')-Ia*;aph(4)-Ia;armA	mcr-8.1	-	qnrB2.v2^	-	mphA;mphE.v2;msrE	floR.v1*	arr-3	sul1	tet(D)	tmexC1^;tmexD1;toprJ1	dfrA12;dfrA27	TEM-1D.v1^	-	CTX-M-27	-	-	SHV-11.v1
	SRR10905705	-	-	-	-	-	-	-	-	-	-	-	-	-	-	-	-	-	SHV-11.v1^
	SRR10905986	aph3-Ia.v1^;strA.v1^;strB.v1	-	-	-	-	mphA	-	-	sul2*	tet(A).v1	-	dfrA14.v2*	TEM-1D.v1^	-	-	-	-	SHV-11.v1^
	SRR10905987	aph3-Ia.v1^;strA.v1^;strB.v1	-	-	-	-	mphA	-	-	sul2*	tet(A).v1	-	dfrA14.v2*	TEM-1D.v1^	-	-	-	-	SHV-11.v1^
	SRR10905988	aac(3)-IIa.v1^;aac(6')-Ib-cr.v2;strA.v1^;strB.v1	-	-	qnrB1.v2^	-	-	CatB4.v1?	-	sul2	tet(A).v1	-	dfrA14.v2*	OXA-1;TEM-1D.v1^	-	CTX-M-15	-	-	SHV-11.v1^
	SRR10906033	-	-	-	-	-	-	-	-	-	-	-	-	-	-	-	-	-	SHV-11.v1^
	SRR10906101	-	-	-	-	-	-	-	-	-	-	-	-	-	-	-	-	-	-
	SRR11267873	-	-	-	qnrS1	-	-	-	-	-	tet(A).v1	-	-	-	-	CTX-M-15	-	-	SHV-11.v1^
	SRR11267876	-	-	-	qnrS1	-	-	-	-	-	tet(A).v1	-	-	-	-	CTX-M-15	-	-	SHV-11.v1^
	SRR11267879	-	-	-	qnrS1	-	-	-	-	-	tet(A).v1	-	-	-	-	CTX-M-15	-	-	SHV-11.v1^
	SRR11402684	-	-	-	-	-	-	-	-	-	-	-	-	-	-	-	-	KPC-2	SHV-11.v1^
	SRR11402687	-	-	-	-	-	-	-	-	-	-	-	-	-	-	-	-	KPC-2	SHV-11.v1^
	SRR11402690	-	-	-	-	-	-	-	-	-	-	-	-	-	-	-	-	KPC-2	SHV-11.v1^
	SRR11772938	strA.v1*;strB.v1*	-	-	qnrS1	-	-	catII.2*	-	sul2	-	-	-	-	-	CTX-M-15	-	-	SHV-11.v1^
	SRR12102924	strA.v1;strB.v1	-	-	-	-	-	-	-	-	-	-	-	-	-	-	-	-	SHV-11.v1^
	SRR1561250	aac(3)-IIa.v1^;aac(6')-Ib-cr.v2;armA	-	-	-	-	mphE.v2;msrE	CatB4.v1?;catA1^	-	sul1	tet(D)	-	dfrA5	OXA-1;TEM-1D.v1^	-	CTX-M-15	-	-	SHV-11.v1^
	SRR1561299	aac(6')-IIa.v2;aadA*;aadA2*;aph(3')-VI;armA;strA.v1^;strB.v1	-	-	-	-	mphE.v2	catB11*;cmlA5	arr-2	sul1;sul2	tet(A).v1?	-	dfrA1.v1*	CMY-4.v1;OXA-10	-	CTX-M-15	-	NDM-1	SHV-11.v1^
	SRR1561324	aadA*;aadA2;ant(2'')-Ia;aph3-Ia.v1^;sat-2;strA.v1*;strB.v1*	-	-	-	-	-	cmlA5	-	-	-	-	dfrA1.v1	TEM-1D.v1^	-	-	-	KPC-2	-
	SRR2724135	aac(6')-Ib3^;rmtC	-	-	-	-	-	-	-	sul1	-	-	-	CMY-6	-	-	-	NDM-1	SHV-11.v1^
	SRR3051128	-	-	-	-	-	-	-	-	-	-	-	-	-	-	-	-	-	SHV-11.v1^
	SRR3051147	aph(3')-Ia	-	-	-	-	-	-	-	-	-	-	-	-	-	-	-	-	SHV-11.v1^
	SRR3051149	-	-	-	-	-	-	-	-	-	-	-	-	-	-	-	-	-	SHV-11.v1^
	SRR3982100	ant(2'')-Ia	-	-	qnrS1	-	-	-	-	-	-	-	-	-	-	-	-	-	-
	SRR4065635	armA;strA.v1;strB.v1	-	-	qnrB4	-	mphA;mphE.v2;msrE	catA1*	-	sul1;sul2	-	-	-	DHA-1	-	-	-	-	SHV-11.v1^
	SRR4115179	aadA2	-	-	-	-	-	cmlA4*	-	sul1;sul2	tet(D)	-	dfrA15.v2*	-	-	SHV-2A^	-	-	-
	SRR4115180	aadA2	-	-	-	-	-	cmlA4*	-	sul1;sul2	-	-	dfrA15.v2*	-	-	SHV-2A^	-	-	-
	SRR4302286	aac(3)-IId^;aadA?;aph3-Ia.v1^	-	-	qnrB4;qnrS1	-	mphA	cmlA1*?;floR.v2*	-	sul1;sul3	tet(A).v1	-	dfrA12	DHA-1;LAP-2	-	-	-	KPC-2	SHV-11.v1^
	SRR5082345	-	-	-	-	-	-	-	-	-	-	-	-	-	-	-	-	-	SHV-11.v1^
	SRR5082488	-	-	-	-	-	-	-	-	-	tet(A).v1	-	-	-	-	-	-	-	SHV-11.v1^
	SRR5120227	ant(2'')-Ia	-	-	-	-	-	catB3.v2	-	sul1	-	-	-	TEM-1D.v1^	-	SHV-12	-	-	-
	SRR5283489	aac(6')-Ib'.v1;aadA2^	-	-	-	-	mphA	catA1^	-	sul1	-	-	dfrA12	TEM-1D.v1^	-	-	-	KPC-2	SHV-11.v1^
	SRR5385698	aac(6')-IIa.v2;aadA2*;armA;rmtF;strA.v1^;strB.v1	-	-	qnrB1.v1	-	mphE.v2;msrE*	CatB4.v1?;catB11*	arr-2	sul1;sul2^	tet(A).v2^	-	dfrA1.v1*	CMY-4.v1;OXA-1	-	CTX-M-15	-	NDM-1;OXA-48	SHV-11.v1^
	SRR5385720	-	-	-	-	-	-	-	-	-	-	-	-	-	-	-	-	KPC-2	SHV-11.v1^
	SRR5385726	aac(3)-IIa.v1^;aac(6')-Ib-cr.v2;aadA2^	-	-	qnrB1.v2^	-	mphA	CatB4.v1?	-	sul1	tet(A).v1	-	dfrA12	OXA-1	-	-	-	KPC-2	SHV-11.v1^
	SRR5386104	aac(3)-IIa.v1^;aac(6')-Ib-cr.v2;aadA2^	-	-	qnrB1.v2^	-	mphA	CatB4.v1?;catII.2*	-	sul1	tet(A).v1	-	dfrA12	OXA-1	-	-	-	-	SHV-11.v1^
	SRR5386120	aac(3)-IIa.v1^;aac(6')-Ib-cr.v2;aadA*;sat-2;strA.v1^;strB.v1	-	-	qnrB1.v2^	-	-	CatB4.v1?	-	sul2	-	-	dfrA1.v1;dfrA14.v2*	OXA-1;TEM-1D.v1^	-	CTX-M-15	-	-	SHV-11.v1^
	SRR5386136	aac(3)-IIa.v1^;aac(6')-Ib-cr.v2;aadA2^	-	-	qnrB1.v2	-	mphA	CatB4.v1?;catII.2*	-	sul1	tet(A).v1	-	dfrA12	OXA-1	-	-	-	-	SHV-11.v1^
	SRR5386630	aac(3)-IIa.v1^;aac(6')-Ib-cr.v2;aadA2^	-	-	qnrB1.v2^	-	mphA	CatB4.v1?;catII.2*	-	sul1	tet(A).v1	-	dfrA12	OXA-1	-	-	-	-	SHV-11.v1^
	SRR5386632	aac(3)-IIa.v1^;aac(6')-Ib-cr.v2;aadA2^	-	-	qnrB1.v2^	-	mphA	CatB4.v1?;catII.2*	-	sul1	tet(A).v1	-	dfrA12	OXA-1	-	-	-	-	SHV-11.v1^
	SRR5386640	aac(3)-IIa.v1^;aac(6')-Ib-cr.v2;aadA2^	-	-	qnrB1.v2^	-	mphA	CatB4.v1?;catII.2*	-	sul1	tet(A).v1	-	dfrA12	OXA-1	-	-	-	-	SHV-11.v1^
	SRR5386641	aac(3)-IIa.v1^;aac(6')-Ib-cr.v2;aadA2^	-	-	qnrB1.v2^	-	mphA	CatB4.v1?;catII.2*	-	sul1	tet(A).v1	-	dfrA12	OXA-1	-	-	-	-	SHV-11.v1^
	SRR5386689	aac(6')-IIa.v2;aac(6')-Ib;aadA2*;armA;rmtF;strA.v1^;strB.v1	-	-	qnrB1.v1	-	mphE.v2;msrE*	CatB4.v1?;catB11*	arr-2	sul1;sul2^	tet(A).v2^	-	dfrA1.v1*	CMY-4.v1;OXA-1	-	CTX-M-15	-	OXA-48	SHV-11.v1^
	SRR5386711	aac(6')-IIa.v2;aac(6')-Ib;aadA2*;strA.v1^;strB.v1	-	-	qnrB1.v1	-	mphE.v2;msrE*	CatB4.v1?;catB11*	arr-2	sul1;sul2^	tet(A).v2^	-	-	CMY-4.v1;OXA-1	-	CTX-M-15	-	NDM-1;OXA-48	SHV-11.v1^
	SRR5386757	aac(6')-IIa.v2;aac(6')-Ib;aadA2*;armA;rmtF;strA.v1^;strB.v1	-	-	qnrB1.v1	-	mphE.v2;msrE*	CatB4.v1?;catB11*	arr-2	sul1;sul2^	tet(A).v2^	-	dfrA1.v1*	CMY-4.v1;OXA-1	-	CTX-M-15	-	NDM-1;OXA-48	SHV-11.v1^
	SRR5386925	-	-	-	-	-	-	-	-	-	-	-	-	-	-	-	-	-	SHV-11.v1^
	SRR5387204	aadA1.v1^	-	-	-	-	-	-	-	sul1	-	-	dfrA1.v2	-	-	-	-	-	SHV-11.v1^
	SRR5387231	aadA2;ant(2'')-Ia	-	-	qnrS1	-	-	catII.2*;cmlA4*	-	sul1;sul2	tet(D)	-	dfrA15.v2*	-	-	-	-	-	SHV-14^
	SRR5467440	aac(6')-Ib'.v1;aadA*;aadA2^	-	-	-	-	-	-	-	sul1	-	-	-	TEM-1D.v1^	-	-	-	KPC-2	-
	SRR5642071	aac(3)-IIa.v1^;aac(6')-Ib-cr.v2;strA.v1^;strB.v1	-	-	qnrB1.v2^	-	-	CatB4.v1?	-	sul2	tet(A).v1	-	dfrA14.v2*	OXA-1;TEM-1D.v1^	-	CTX-M-15	-	-	SHV-11.v1^
	SRR5642096	strA.v1*;strB.v1*	-	-	qnrS1	-	-	-	-	sul2	tet(D)	-	dfrA14.v2*	LAP-2	-	-	-	-	-
	SRR5666496	-	-	-	qnrS1	-	-	-	-	-	-	-	-	-	-	-	-	KPC-3	SHV-11.v1^
	SRR5714084	aac(6')-IIa.v2;aac(6')-Ib-cr.v2;armA;strA.v1^;strB.v1	-	-	-	-	mphE.v2;msrE*	CatB4.v1?;catA1^;catB11*	-	sul1;sul2	tet(A).v2	-	dfrA1.v1*;dfrA12	OXA-1	-	CTX-M-15	-	OXA-48	SHV-11.v1^
	SRR5806871	-	-	-	-	-	-	-	-	-	-	-	-	TEM-1D.v1^	-	-	-	-	-
	SRR5942542	aac(3)-IId^;aadA2^;aph3-Ia.v1^	-	-	qnrB4	-	-	-	-	sul1	-	-	dfrA12	DHA-1;TEM-1D.v1^	-	-	-	-	-
	SRR5973259	-	-	-	-	-	-	-	-	sul2	tet(D)	-	-	TEM-1D.v1^	-	-	-	-	SHV-11.v1^
	SRR5973265	-	-	-	-	-	-	-	-	-	-	-	-	-	-	-	-	KPC-3	SHV-11.v1^
	SRR5973302	-	-	-	-	-	-	-	-	-	-	-	-	-	-	-	-	-	SHV-11.v1^
	SRR5973346	-	-	-	-	-	-	-	-	-	-	-	-	-	-	-	-	-	SHV-11.v1^
	SRR5973349	aadA1.v1^	-	-	-	-	-	-	-	sul1	-	-	dfrA1.v2	-	-	-	-	-	SHV-11.v1^
	SRR5973354	-	-	-	-	-	-	-	-	-	-	-	-	-	-	-	-	-	SHV-11.v1^
	SRR5973383	-	-	-	-	-	-	-	-	-	-	-	-	-	-	-	-	-	SHV-1^
	SRR5973391	-	-	-	-	-	-	-	-	-	-	-	-	-	-	-	-	-	SHV-11.v1^
	SRR5973403	aadA2	-	-	-	-	-	cmlA4*	-	sul1;sul2	tet(D)	-	dfrA15.v2*	-	-	-	-	-	SHV-11.v1^
	SRR6164075	ant(2'')-Ia	-	-	-	-	-	catB3.v2	-	sul1	-	-	-	-	-	SHV-12	-	-	-
	SRR6710148	aadA2;ant(2'')-Ia	-	-	qnrS1	-	-	catB11;catB3.v2;cmlA6*	-	sul1*	-	-	dfrA19*	CARB-2.v1^	-	-	-	KPC-2	SHV-11.v1^
	SRR6710187	-	-	-	-	-	-	-	-	sul2	-	-	dfrA26	-	-	-	-	KPC-2	SHV-11.v1^
	SRR6710431	aadA2;ant(2'')-Ia	-	-	qnrS1	-	-	catB11;catB3.v2;cmlA6*	-	sul1*	-	-	dfrA19*	CARB-2.v1^	-	-	-	KPC-2	SHV-11.v1^
	SRR6711602	aac(6')-Ib'.v1	-	-	-	-	-	-	-	-	-	-	-	-	-	-	-	KPC-2	SHV-11.v1^
	SRR6852553	aac(3)-IId^	-	-	qnrS1	-	-	-	-	sul1	tet(A).v1;tet(D)	-	dfrA1.v1	DHA-1;LAP-2	-	CTX-M-14	-	-	SHV-11.v1^
	SRR6958733	aac(6')-Ib-cr.v2;aadA16*;aph3-Ia.v1^	-	-	qnrB2.v2^;qnrB4	-	mphA	floR.v1*	arr-3	sul1	tet(D)	-	dfrA27	DHA-1	-	CTX-M-27	-	-	SHV-11.v1^
	SRR6958763	-	-	-	-	-	-	-	-	-	-	-	-	TEM-1D.v1^	-	CTX-M-15	-	NDM-5	SHV-11.v1^
	SRR6958783	-	-	-	qnrS1	-	-	-	-	-	-	-	dfrA14.v2*	-	-	CTX-M-55	-	NDM-1	-
	SRR6958787	-	-	-	qnrS1	-	-	-	-	-	-	-	dfrA14.v2*	-	-	CTX-M-55	-	NDM-1	-
	SRR6958788	-	-	-	qnrS1	-	-	-	-	-	-	-	dfrA14.v2*	-	-	CTX-M-55	-	NDM-1	-
	SRR6958789	-	-	-	-	-	-	-	-	-	-	-	dfrA14.v2*	-	-	CTX-M-55	-	NDM-1	-
	SRR6958799	aac(3)-IId^	-	-	qnrS1	-	-	-	-	sul1	tet(A).v1	-	dfrA1.v1	LAP-2	-	-	-	KPC-2	SHV-11.v1^
	SRR6958801	aac(3)-IId^	-	-	qnrS1	-	-	-	-	-	-	-	-	LAP-2	-	-	-	KPC-2	SHV-11.v1^
	SRR6958823	aac(3)-IId^;aadA5;aph(3')-VI;armA	-	-	-	-	mphE.v2;msrE	catII.2*	-	sul1	tet(D)	-	dfrA1.v2	-	-	CTX-M-14	-	NDM-1	SHV-11.v1^
	SRR7012076	aac(3)-IId^;strA.v1^;strB.v1	-	-	qnrS1	-	-	catII.2*	-	sul1;sul2	tet(A).v1;tet(D)	-	dfrA1.v1	LAP-2;TEM-1D.v1^	-	CTX-M-14;CTX-M-15	-	-	SHV-11.v1^
	SRR7160684	aac(6')-Ib'.v1;aadA*;aadA2^;ant(2'')-Ia	-	-	-	-	-	catB3.v2	-	sul1	-	-	dfrA19*	TEM-1D.v1^	-	-	-	KPC-3	-
	SRR7160694	aac(6')-Ib'.v1;aadA*;aadA2^;ant(2'')-Ia	-	-	-	-	-	catB3.v2	-	sul1	-	-	dfrA19*	TEM-1D.v1^	-	-	-	KPC-3	-
	SRR7160696	aac(6')-Ib'.v1;aadA*;aadA2^;ant(2'')-Ia	-	-	-	-	-	catB3.v2	-	sul1	-	-	dfrA19*	TEM-1D.v1^	-	SHV-12	-	KPC-3	-
	SRR7160699	aac(6')-Ib'.v1;aadA*;aadA2^;ant(2'')-Ia	-	-	-	-	-	catB3.v2	-	sul1	-	-	dfrA19*	TEM-1D.v1^	-	-	-	KPC-3	SHV-11.v1^
	SRR7828764	-	-	-	-	-	mphA	catA1*	-	sul1;sul2	tet(D)	-	-	DHA-1	-	-	-	-	SHV-11.v1^
	SRR8054552	aac(3)-IId^;aadA2^;aadA5;aph3-Ia.v1;rmtB;strA.v1^;strB.v1	-	-	qnrB4	-	-	catII.2*	-	sul2*	tet(A).v1;tet(G).v1*	-	dfrA1.v2;dfrA12	TEM-1D.v1^	-	CTX-M-14^	-	-	SHV-11.v1^
	SRR8054573	-	-	-	-	-	-	-	-	-	-	-	-	-	-	-	-	-	SHV-11.v1^
	SRR8174899	aac(3)-IId^	-	-	-	-	-	-	-	-	-	-	dfrA30*	TEM-1D.v1^	-	CTX-M-15	-	-	SHV-11.v1^
	SRR8174955	aac(3)-IIa.v1^;aac(6')-Ib-cr.v2;strB.v1	-	-	qnrB1.v2^	-	mphA	CatB4.v1?;catA1*;catII.2*	-	sul2	tet(D)	-	dfrA14.v2*	OXA-1;TEM-1D.v1^	-	CTX-M-15	-	-	SHV-11.v1^
	SRR8174958	aac(3)-IId^;strA.v1*	-	-	-	-	ermC.v2*	catII.2*	-	sul2	-	-	dfrA30*	TEM-1D.v1^	-	CTX-M-15	-	-	SHV-11.v1^
	SRR8174979	aac(3)-IIa.v1^;aac(6')-Ib-cr.v2;aadA4.v1*;aph3-Ia.v1^;strA.v1^;strB.v1	-	-	-	-	-	CatB4.v1?;catA1^	-	sul2*	tet(A).v1;tet(D)	-	dfrA21*	OXA-1;TEM-1D.v1^	-	CTX-M-15	-	-	-
	SRR8198850	-	-	-	-	-	-	-	-	-	-	-	-	-	-	-	-	-	SHV-11.v1^
	SRR8199623	aac(3)-IIa.v1^;aac(6')-Ib-cr.v2;strA.v1^;strB.v1	-	-	qnrB1.v2^	-	-	CatB4.v1?	-	sul2	tet(A).v1	-	dfrA14.v2*	OXA-1;TEM-1D.v1^	-	CTX-M-15	-	-	SHV-11.v1^
	SRR9217810	aac(3)-IId^;aadA?;aph3-Ia.v1^	-	-	qnrB4;qnrS1	-	mphA	cmlA1*?;floR.v2*	-	sul1;sul3	tet(A).v1	-	dfrA12	DHA-1;LAP-2	-	-	-	KPC-2	SHV-11.v1^
	SRR9858697	aadA2^;aadA^;aph3-Ia.v1^;armA;strA.v1;strB.v1	-	-	qnrB4	-	mphA;mphE.v2;msrE	catII.2*	-	sul1	-	-	dfrA12	DHA-1;TEM-1D.v1^	-	-	-	-	SHV-11.v1^
	SRR9858754	armA;strA.v1;strB.v1	-	-	qnrB4	-	mphE.v2;msrE	-	-	sul1	-	-	-	DHA-1	-	-	-	-	SHV-11.v1^
	SRR9858814	aadA2^;aadA^;aph3-Ia.v1^;armA;strA.v1;strB.v1	-	-	qnrB4	-	mphA;mphE.v2;msrE	catII.2*	-	sul1	-	-	dfrA12	DHA-1;TEM-1D.v1^	-	-	-	-	SHV-11.v1^

## Sheet: Table S6
Table S6. Plasmid reconstruction using MOB-suite
	sample_id	molecule_type	primary_cluster_id	secondary_cluster_id	contig_id	size	gc	md5	mge_id	mge_acs	mge_type	mge_subtype	mge_length	mge_start	mge_end	contig_start	contig_end	length	sstrand	qcovhsp	pident	evalue	bitscore
	UK16	chromosome			NODE_52_length_33200_cov_141.922104	33230	0.479657	f4e71beef71dce9b14c2888fdc889c06	1161	MF344567	ISKox1	IS66	2526	1	2526	19347	21872
	UK16	chromosome			NODE_246_length_5989_cov_99.344299	6019	0.341087	2e44951ea00dd5e07eace8a1a37ba45a	1077	NC_004851	IS630	IS630	1160	1	1159	1923	3081
	UK16	chromosome			NODE_69_length_1415_cov_718.275635	1445	0.50173	feff8952f65f1d7780d6649bd593cc01	610	AP006725	ISKpn1	IS3	1445	1	1445	1	1445
	UK16	plasmid	AE437		NODE_171_length_13790_cov_194.220963	13820	0.474023	85316b99caa5f5076a75b435f31d2f33	28	JX424614	ISEc21	IS110	1374	1	1374	11119	12492	1374	minus	100	99.709	0	2516
	UK16	plasmid	AA552	AI757	NODE_4_length_9590_cov_475.747223	9620	0.487214	22eefcac1ad03271f52561d0b4c061c7	163	KJ125070	ISEcp1	IS1380	2656	1	2656	146	2804	2661	minus	100	96.618	0	4409
	UK16	plasmid	AA816		NODE_207_length_2963_cov_210.419174	2993	0.481457	27abff2f8aa52fdc9ccb364639514efd	429	MF344562	ISKpn38	IS3	1598	125	1598	32	1505	1474	plus	92	99.254	0	2662

## Sheet: Table S7
Table S7. Virulence genes detected in all isolates.
	SRA	SEQUENCE	START	END	STRAND	GENE	COVERAGE	COVERAGE_MAP	GAPS	%COVERAGE	%IDENTITY	DATABASE	ACCESSION	PRODUCT	RESISTANCE
	DRR065638	NODE_2_length_535562_cov_23.614542	5374	5957	+	yagZ/ecpA	1-584/588	===============	0/0	99.32	90.07	vfdb	NP_286010	(yagZ/ecpA) E. coli common pilus structural subunit EcpA [ECP (VF0404)] [Escherichia coli O157:H7 str. EDL933]
	DRR065640	NODE_1_length_606888_cov_32.421542	529337	529920	-	yagZ/ecpA	1-584/588	===============	0/0	99.32	90.07	vfdb	NP_286010	(yagZ/ecpA) E. coli common pilus structural subunit EcpA [ECP (VF0404)] [Escherichia coli O157:H7 str. EDL933]
	DRR065642	NODE_2_length_554094_cov_24.085546	529290	529873	-	yagZ/ecpA	1-584/588	===============	0/0	99.32	90.07	vfdb	NP_286010	(yagZ/ecpA) E. coli common pilus structural subunit EcpA [ECP (VF0404)] [Escherichia coli O157:H7 str. EDL933]
	DRR065643	NODE_1_length_606997_cov_25.772182	76779	77362	+	yagZ/ecpA	1-584/588	===============	0/0	99.32	90.07	vfdb	NP_286010	(yagZ/ecpA) E. coli common pilus structural subunit EcpA [ECP (VF0404)] [Escherichia coli O157:H7 str. EDL933]
	DRR120567	NODE_3_length_608136_cov_20.302156	530751	531334	-	yagZ/ecpA	1-584/588	===============	0/0	99.32	90.07	vfdb	NP_286010	(yagZ/ecpA) E. coli common pilus structural subunit EcpA [ECP (VF0404)] [Escherichia coli O157:H7 str. EDL933]
	DRR120571	NODE_14_length_103853_cov_20.252135	76805	77388	+	yagZ/ecpA	1-584/588	===============	0/0	99.32	90.07	vfdb	NP_286010	(yagZ/ecpA) E. coli common pilus structural subunit EcpA [ECP (VF0404)] [Escherichia coli O157:H7 str. EDL933]
	DRR120572	NODE_5_length_606958_cov_19.914494	529573	530156	-	yagZ/ecpA	1-584/588	===============	0/0	99.32	90.07	vfdb	NP_286010	(yagZ/ecpA) E. coli common pilus structural subunit EcpA [ECP (VF0404)] [Escherichia coli O157:H7 str. EDL933]
	DRR120573	NODE_2_length_632482_cov_17.880122	555096	555679	-	yagZ/ecpA	1-584/588	===============	0/0	99.32	90.07	vfdb	NP_286010	(yagZ/ecpA) E. coli common pilus structural subunit EcpA [ECP (VF0404)] [Escherichia coli O157:H7 str. EDL933]
	DRR120586	NODE_7_length_213759_cov_21.678920	76805	77388	+	yagZ/ecpA	1-584/588	===============	0/0	99.32	90.07	vfdb	NP_286010	(yagZ/ecpA) E. coli common pilus structural subunit EcpA [ECP (VF0404)] [Escherichia coli O157:H7 str. EDL933]
	DRR120587	NODE_6_length_311641_cov_20.937411	76804	77387	+	yagZ/ecpA	1-584/588	===============	0/0	99.32	90.07	vfdb	NP_286010	(yagZ/ecpA) E. coli common pilus structural subunit EcpA [ECP (VF0404)] [Escherichia coli O157:H7 str. EDL933]
	DRR120589	NODE_8_length_298867_cov_21.705611	76894	77477	+	yagZ/ecpA	1-584/588	===============	0/0	99.32	90.07	vfdb	NP_286010	(yagZ/ecpA) E. coli common pilus structural subunit EcpA [ECP (VF0404)] [Escherichia coli O157:H7 str. EDL933]
	DRR120599	NODE_5_length_348089_cov_22.249096	76803	77386	+	yagZ/ecpA	1-584/588	===============	0/0	99.32	90.07	vfdb	NP_286010	(yagZ/ecpA) E. coli common pilus structural subunit EcpA [ECP (VF0404)] [Escherichia coli O157:H7 str. EDL933]
	DRR120601	NODE_2_length_608247_cov_20.925022	530861	531444	-	yagZ/ecpA	1-584/588	===============	0/0	99.32	90.07	vfdb	NP_286010	(yagZ/ecpA) E. coli common pilus structural subunit EcpA [ECP (VF0404)] [Escherichia coli O157:H7 str. EDL933]
	DRR120606	NODE_3_length_607889_cov_21.116769	77092	77675	+	yagZ/ecpA	1-584/588	===============	0/0	99.32	90.07	vfdb	NP_286010	(yagZ/ecpA) E. coli common pilus structural subunit EcpA [ECP (VF0404)] [Escherichia coli O157:H7 str. EDL933]
	DRR157201	NODE_4_length_410600_cov_40.348922	333206	333789	-	yagZ/ecpA	1-584/588	===============	0/0	99.32	90.07	vfdb	NP_286010	(yagZ/ecpA) E. coli common pilus structural subunit EcpA [ECP (VF0404)] [Escherichia coli O157:H7 str. EDL933]
	EuSCAPE_DE079	NODE_1_length_2196177_cov_14.298405	388871	390892	-	fyuA	1-2022/2022	===============	0/0	100	99.8	vfdb	NP_405467	(fyuA) pesticin/yersiniabactin receptor protein [Yersiniabactin (VF0136)] [Yersinia pestis CO92]
	EuSCAPE_DE079	NODE_1_length_2196177_cov_14.298405	391023	392600	-	ybtE	1-1578/1578	===============	0/0	100	99.81	vfdb	NP_405468	(ybtE) yersiniabactin siderophore biosynthetic protein [Yersiniabactin (VF0136)] [Yersinia pestis CO92]
	EuSCAPE_DE079	NODE_1_length_2196177_cov_14.298405	392604	393407	-	ybtT	1-804/804	===============	0/0	100	99.88	vfdb	NP_405469	(ybtT) yersiniabactin biosynthetic protein YbtT [Yersiniabactin (VF0136)] [Yersinia pestis CO92]
	EuSCAPE_DE079	NODE_1_length_2196177_cov_14.298405	393404	394504	-	ybtU	1-1101/1101	===============	0/0	100	99.64	vfdb	NP_405470	(ybtU) yersiniabactin biosynthetic protein YbtU [Yersiniabactin (VF0136)] [Yersinia pestis CO92]
	EuSCAPE_DE079	NODE_1_length_2196177_cov_14.298405	394501	403992	-	irp1	1-9492/9492	===============	0/0	100	99.85	vfdb	NP_405471	(irp1) yersiniabactin biosynthetic protein Irp1 [Yersiniabactin (VF0136)] [Yersinia pestis CO92]
	EuSCAPE_DE079	NODE_1_length_2196177_cov_14.298405	404080	410187	-	irp2	1-6108/6108	===============	0/0	100	99.8	vfdb	NP_405472	(irp2) yersiniabactin biosynthetic protein Irp2 [Yersiniabactin (VF0136)] [Yersinia pestis CO92]
	EuSCAPE_DE079	NODE_1_length_2196177_cov_14.298405	410378	411337	-	ybtA	1-960/960	===============	0/0	100	99.9	vfdb	NP_405473	(ybtA) transcriptional regulator YbtA [Yersiniabactin (VF0136)] [Yersinia pestis CO92]
	EuSCAPE_DE079	NODE_1_length_2196177_cov_14.298405	411504	413306	+	ybtP	1-1803/1803	===============	0/0	100	99.72	vfdb	NP_405474	(ybtP) lipoprotein inner membrane ABC-transporter [Yersiniabactin (VF0136)] [Yersinia pestis CO92]
	EuSCAPE_DE079	NODE_1_length_2196177_cov_14.298405	413293	415095	+	ybtQ	1-1803/1803	===============	0/0	100	99.83	vfdb	NP_405475	(ybtQ) inner membrane ABC-transporter YbtQ [Yersiniabactin (VF0136)] [Yersinia pestis CO92]
	EuSCAPE_DE079	NODE_1_length_2196177_cov_14.298405	415088	416368	+	ybtX	1-1281/1281	===============	0/0	100	97.74	vfdb	NP_405476	(ybtX) putative signal transducer [Yersiniabactin (VF0136)] [Yersinia pestis CO92]
	EuSCAPE_DE079	NODE_1_length_2196177_cov_14.298405	416396	417700	+	ybtS	1-1305/1305	===============	0/0	100	97.62	vfdb	NP_405477	(ybtS) salicylate synthase Irp9 [Yersiniabactin (VF0136)] [Yersinia pestis CO92]
	EuSCAPE_DE079	NODE_4_length_404823_cov_16.931802	76779	77362	+	yagZ/ecpA	1-584/588	===============	0/0	99.32	90.07	vfdb	NP_286010	(yagZ/ecpA) E. coli common pilus structural subunit EcpA [ECP (VF0404)] [Escherichia coli O157:H7 str. EDL933]
	EuSCAPE_DE084	NODE_2_length_595936_cov_16.863062	76766	77349	+	yagZ/ecpA	1-584/588	===============	0/0	99.32	90.07	vfdb	NP_286010	(yagZ/ecpA) E. coli common pilus structural subunit EcpA [ECP (VF0404)] [Escherichia coli O157:H7 str. EDL933]
	EuSCAPE_ES243	NODE_3_length_410664_cov_22.114345	76647	77230	+	yagZ/ecpA	1-584/588	===============	0/0	99.32	90.07	vfdb	NP_286010	(yagZ/ecpA) E. coli common pilus structural subunit EcpA [ECP (VF0404)] [Escherichia coli O157:H7 str. EDL933]
	EuSCAPE_FR020	NODE_10_length_211570_cov_33.331450	76780	77363	+	yagZ/ecpA	1-584/588	===============	0/0	99.32	90.07	vfdb	NP_286010	(yagZ/ecpA) E. coli common pilus structural subunit EcpA [ECP (VF0404)] [Escherichia coli O157:H7 str. EDL933]
	EuSCAPE_FR073	NODE_8_length_238092_cov_30.665726	15512	16095	+	yagZ/ecpA	1-584/588	===============	0/0	99.32	90.07	vfdb	NP_286010	(yagZ/ecpA) E. coli common pilus structural subunit EcpA [ECP (VF0404)] [Escherichia coli O157:H7 str. EDL933]
	EuSCAPE_FR078	NODE_4_length_402497_cov_37.324433	325136	325719	-	yagZ/ecpA	1-584/588	===============	0/0	99.32	90.07	vfdb	NP_286010	(yagZ/ecpA) E. coli common pilus structural subunit EcpA [ECP (VF0404)] [Escherichia coli O157:H7 str. EDL933]
	EuSCAPE_HR032	NODE_14_length_111482_cov_13.724901	26713	27296	-	yagZ/ecpA	1-584/588	===============	0/0	99.32	90.07	vfdb	NP_286010	(yagZ/ecpA) E. coli common pilus structural subunit EcpA [ECP (VF0404)] [Escherichia coli O157:H7 str. EDL933]
	EuSCAPE_HR064	NODE_19_length_100640_cov_13.699011	73509	74092	+	yagZ/ecpA	1-584/588	===============	0/0	99.32	90.07	vfdb	NP_286010	(yagZ/ecpA) E. coli common pilus structural subunit EcpA [ECP (VF0404)] [Escherichia coli O157:H7 str. EDL933]
	EuSCAPE_HR102	NODE_31_length_32717_cov_13.007322	5374	5957	+	yagZ/ecpA	1-584/588	===============	0/0	99.32	90.07	vfdb	NP_286010	(yagZ/ecpA) E. coli common pilus structural subunit EcpA [ECP (VF0404)] [Escherichia coli O157:H7 str. EDL933]
	EuSCAPE_HR102	NODE_3_length_390917_cov_12.244777	185867	187888	-	fyuA	1-2022/2022	===============	0/0	100	99.95	vfdb	NP_405467	(fyuA) pesticin/yersiniabactin receptor protein [Yersiniabactin (VF0136)] [Yersinia pestis CO92]
	EuSCAPE_HR102	NODE_3_length_390917_cov_12.244777	188019	189596	-	ybtE	1-1578/1578	===============	0/0	100	99.68	vfdb	NP_405468	(ybtE) yersiniabactin siderophore biosynthetic protein [Yersiniabactin (VF0136)] [Yersinia pestis CO92]
	EuSCAPE_HR102	NODE_3_length_390917_cov_12.244777	189600	190403	-	ybtT	1-804/804	===============	0/0	100	99.63	vfdb	NP_405469	(ybtT) yersiniabactin biosynthetic protein YbtT [Yersiniabactin (VF0136)] [Yersinia pestis CO92]
	EuSCAPE_HR102	NODE_3_length_390917_cov_12.244777	190400	191500	-	ybtU	1-1101/1101	===============	0/0	100	99.64	vfdb	NP_405470	(ybtU) yersiniabactin biosynthetic protein YbtU [Yersiniabactin (VF0136)] [Yersinia pestis CO92]
	EuSCAPE_HR102	NODE_3_length_390917_cov_12.244777	191497	200988	-	irp1	1-9492/9492	===============	0/0	100	99.76	vfdb	NP_405471	(irp1) yersiniabactin biosynthetic protein Irp1 [Yersiniabactin (VF0136)] [Yersinia pestis CO92]
	EuSCAPE_HR102	NODE_3_length_390917_cov_12.244777	201076	207183	-	irp2	1-6108/6108	===============	0/0	100	99.7	vfdb	NP_405472	(irp2) yersiniabactin biosynthetic protein Irp2 [Yersiniabactin (VF0136)] [Yersinia pestis CO92]
	EuSCAPE_HR102	NODE_3_length_390917_cov_12.244777	207374	208333	-	ybtA	1-960/960	===============	0/0	100	99.58	vfdb	NP_405473	(ybtA) transcriptional regulator YbtA [Yersiniabactin (VF0136)] [Yersinia pestis CO92]
	EuSCAPE_HR102	NODE_3_length_390917_cov_12.244777	208500	210302	+	ybtP	1-1803/1803	===============	0/0	100	99.56	vfdb	NP_405474	(ybtP) lipoprotein inner membrane ABC-transporter [Yersiniabactin (VF0136)] [Yersinia pestis CO92]
	EuSCAPE_HR102	NODE_3_length_390917_cov_12.244777	210289	212091	+	ybtQ	1-1803/1803	===============	0/0	100	99.83	vfdb	NP_405475	(ybtQ) inner membrane ABC-transporter YbtQ [Yersiniabactin (VF0136)] [Yersinia pestis CO92]
	EuSCAPE_HR102	NODE_3_length_390917_cov_12.244777	212084	213364	+	ybtX	1-1281/1281	===============	0/0	100	97.58	vfdb	NP_405476	(ybtX) putative signal transducer [Yersiniabactin (VF0136)] [Yersinia pestis CO92]
	EuSCAPE_HR102	NODE_3_length_390917_cov_12.244777	213392	214696	+	ybtS	1-1305/1305	===============	0/0	100	97.7	vfdb	NP_405477	(ybtS) salicylate synthase Irp9 [Yersiniabactin (VF0136)] [Yersinia pestis CO92]
	EuSCAPE_IT011	NODE_10_length_214150_cov_17.349350	76779	77362	+	yagZ/ecpA	1-584/588	===============	0/0	99.32	90.07	vfdb	NP_286010	(yagZ/ecpA) E. coli common pilus structural subunit EcpA [ECP (VF0404)] [Escherichia coli O157:H7 str. EDL933]
	EuSCAPE_IT103	NODE_4_length_404453_cov_19.000002	76646	77229	+	yagZ/ecpA	1-584/588	===============	0/0	99.32	90.07	vfdb	NP_286010	(yagZ/ecpA) E. coli common pilus structural subunit EcpA [ECP (VF0404)] [Escherichia coli O157:H7 str. EDL933]
	EuSCAPE_IT307	NODE_4_length_350231_cov_15.475927	327439	328022	-	yagZ/ecpA	1-584/588	===============	0/0	99.32	90.07	vfdb	NP_286010	(yagZ/ecpA) E. coli common pilus structural subunit EcpA [ECP (VF0404)] [Escherichia coli O157:H7 str. EDL933]
	EuSCAPE_IT348	NODE_2_length_640516_cov_16.107296	440365	442386	-	fyuA	1-2022/2022	===============	0/0	100	99.85	vfdb	NP_405467	(fyuA) pesticin/yersiniabactin receptor protein [Yersiniabactin (VF0136)] [Yersinia pestis CO92]
	EuSCAPE_IT348	NODE_2_length_640516_cov_16.107296	442517	444094	-	ybtE	1-1578/1578	===============	0/0	100	99.94	vfdb	NP_405468	(ybtE) yersiniabactin siderophore biosynthetic protein [Yersiniabactin (VF0136)] [Yersinia pestis CO92]
	EuSCAPE_IT348	NODE_2_length_640516_cov_16.107296	444098	444901	-	ybtT	1-804/804	===============	0/0	100	99.13	vfdb	NP_405469	(ybtT) yersiniabactin biosynthetic protein YbtT [Yersiniabactin (VF0136)] [Yersinia pestis CO92]
	EuSCAPE_IT348	NODE_2_length_640516_cov_16.107296	444898	445998	-	ybtU	1-1101/1101	===============	0/0	100	100	vfdb	NP_405470	(ybtU) yersiniabactin biosynthetic protein YbtU [Yersiniabactin (VF0136)] [Yersinia pestis CO92]
	EuSCAPE_IT348	NODE_2_length_640516_cov_16.107296	445995	455486	-	irp1	1-9492/9492	===============	0/0	100	99.86	vfdb	NP_405471	(irp1) yersiniabactin biosynthetic protein Irp1 [Yersiniabactin (VF0136)] [Yersinia pestis CO92]
	EuSCAPE_IT348	NODE_2_length_640516_cov_16.107296	455574	461681	-	irp2	1-6108/6108	===============	0/0	100	99.8	vfdb	NP_405472	(irp2) yersiniabactin biosynthetic protein Irp2 [Yersiniabactin (VF0136)] [Yersinia pestis CO92]
	EuSCAPE_IT348	NODE_2_length_640516_cov_16.107296	461872	462831	-	ybtA	1-960/960	===============	0/0	100	99.9	vfdb	NP_405473	(ybtA) transcriptional regulator YbtA [Yersiniabactin (VF0136)] [Yersinia pestis CO92]
	EuSCAPE_IT348	NODE_2_length_640516_cov_16.107296	462998	464800	+	ybtP	1-1803/1803	===============	0/0	100	99.83	vfdb	NP_405474	(ybtP) lipoprotein inner membrane ABC-transporter [Yersiniabactin (VF0136)] [Yersinia pestis CO92]
	EuSCAPE_IT348	NODE_2_length_640516_cov_16.107296	464787	466589	+	ybtQ	1-1803/1803	===============	0/0	100	99.94	vfdb	NP_405475	(ybtQ) inner membrane ABC-transporter YbtQ [Yersiniabactin (VF0136)] [Yersinia pestis CO92]
	EuSCAPE_IT348	NODE_2_length_640516_cov_16.107296	466582	467862	+	ybtX	1-1281/1281	===============	0/0	100	99.92	vfdb	NP_405476	(ybtX) putative signal transducer [Yersiniabactin (VF0136)] [Yersinia pestis CO92]
	EuSCAPE_IT348	NODE_2_length_640516_cov_16.107296	467890	469194	+	ybtS	1-1305/1305	===============	0/0	100	99.92	vfdb	NP_405477	(ybtS) salicylate synthase Irp9 [Yersiniabactin (VF0136)] [Yersinia pestis CO92]
	EuSCAPE_IT348	NODE_4_length_410580_cov_18.052231	77076	77659	+	yagZ/ecpA	1-584/588	===============	0/0	99.32	90.07	vfdb	NP_286010	(yagZ/ecpA) E. coli common pilus structural subunit EcpA [ECP (VF0404)] [Escherichia coli O157:H7 str. EDL933]
	EuSCAPE_MT001	NODE_4_length_404925_cov_15.901694	327565	328148	-	yagZ/ecpA	1-584/588	===============	0/0	99.32	90.07	vfdb	NP_286010	(yagZ/ecpA) E. coli common pilus structural subunit EcpA [ECP (VF0404)] [Escherichia coli O157:H7 str. EDL933]
	EuSCAPE_MT001	NODE_5_length_395938_cov_13.835564	190552	192573	-	fyuA	1-2022/2022	===============	0/0	100	99.8	vfdb	NP_405467	(fyuA) pesticin/yersiniabactin receptor protein [Yersiniabactin (VF0136)] [Yersinia pestis CO92]
	EuSCAPE_MT001	NODE_5_length_395938_cov_13.835564	192704	194281	-	ybtE	1-1578/1578	===============	0/0	100	99.94	vfdb	NP_405468	(ybtE) yersiniabactin siderophore biosynthetic protein [Yersiniabactin (VF0136)] [Yersinia pestis CO92]
	EuSCAPE_MT001	NODE_5_length_395938_cov_13.835564	194285	195088	-	ybtT	1-804/804	===============	0/0	100	99.25	vfdb	NP_405469	(ybtT) yersiniabactin biosynthetic protein YbtT [Yersiniabactin (VF0136)] [Yersinia pestis CO92]
	EuSCAPE_MT001	NODE_5_length_395938_cov_13.835564	195085	196185	-	ybtU	1-1101/1101	===============	0/0	100	100	vfdb	NP_405470	(ybtU) yersiniabactin biosynthetic protein YbtU [Yersiniabactin (VF0136)] [Yersinia pestis CO92]
	EuSCAPE_MT001	NODE_5_length_395938_cov_13.835564	196182	205673	-	irp1	1-9492/9492	===============	0/0	100	99.85	vfdb	NP_405471	(irp1) yersiniabactin biosynthetic protein Irp1 [Yersiniabactin (VF0136)] [Yersinia pestis CO92]
	EuSCAPE_MT001	NODE_5_length_395938_cov_13.835564	205761	211868	-	irp2	1-6108/6108	===============	0/0	100	99.77	vfdb	NP_405472	(irp2) yersiniabactin biosynthetic protein Irp2 [Yersiniabactin (VF0136)] [Yersinia pestis CO92]
	EuSCAPE_MT001	NODE_5_length_395938_cov_13.835564	212059	213018	-	ybtA	1-960/960	===============	0/0	100	99.9	vfdb	NP_405473	(ybtA) transcriptional regulator YbtA [Yersiniabactin (VF0136)] [Yersinia pestis CO92]
	EuSCAPE_MT001	NODE_5_length_395938_cov_13.835564	213185	214987	+	ybtP	1-1803/1803	===============	0/0	100	99.83	vfdb	NP_405474	(ybtP) lipoprotein inner membrane ABC-transporter [Yersiniabactin (VF0136)] [Yersinia pestis CO92]
	EuSCAPE_MT001	NODE_5_length_395938_cov_13.835564	214974	216776	+	ybtQ	1-1803/1803	===============	0/0	100	99.94	vfdb	NP_405475	(ybtQ) inner membrane ABC-transporter YbtQ [Yersiniabactin (VF0136)] [Yersinia pestis CO92]
	EuSCAPE_MT001	NODE_5_length_395938_cov_13.835564	216769	218049	+	ybtX	1-1281/1281	===============	0/0	100	99.84	vfdb	NP_405476	(ybtX) putative signal transducer [Yersiniabactin (VF0136)] [Yersinia pestis CO92]
	EuSCAPE_MT001	NODE_5_length_395938_cov_13.835564	218077	219381	+	ybtS	1-1305/1305	===============	0/0	100	99.92	vfdb	NP_405477	(ybtS) salicylate synthase Irp9 [Yersiniabactin (VF0136)] [Yersinia pestis CO92]
	EuSCAPE_PL003	NODE_4_length_369282_cov_36.015569	333156	333739	-	yagZ/ecpA	1-584/588	===============	0/0	99.32	90.07	vfdb	NP_286010	(yagZ/ecpA) E. coli common pilus structural subunit EcpA [ECP (VF0404)] [Escherichia coli O157:H7 str. EDL933]
	EuSCAPE_RO017	NODE_7_length_274298_cov_11.647009	24181	24764	+	yagZ/ecpA	1-584/588	===============	0/0	99.32	90.07	vfdb	NP_286010	(yagZ/ecpA) E. coli common pilus structural subunit EcpA [ECP (VF0404)] [Escherichia coli O157:H7 str. EDL933]
	EuSCAPE_RO021	NODE_2_length_652238_cov_11.536647	207603	208907	-	ybtS	1-1305/1305	===============	0/0	100	99.92	vfdb	NP_405477	(ybtS) salicylate synthase Irp9 [Yersiniabactin (VF0136)] [Yersinia pestis CO92]
	EuSCAPE_RO021	NODE_2_length_652238_cov_11.536647	208935	210215	-	ybtX	1-1281/1281	===============	0/0	100	99.92	vfdb	NP_405476	(ybtX) putative signal transducer [Yersiniabactin (VF0136)] [Yersinia pestis CO92]
	EuSCAPE_RO021	NODE_2_length_652238_cov_11.536647	210208	212010	-	ybtQ	1-1803/1803	===============	0/0	100	99.94	vfdb	NP_405475	(ybtQ) inner membrane ABC-transporter YbtQ [Yersiniabactin (VF0136)] [Yersinia pestis CO92]
	EuSCAPE_RO021	NODE_2_length_652238_cov_11.536647	211997	213799	-	ybtP	1-1803/1803	===============	0/0	100	99.83	vfdb	NP_405474	(ybtP) lipoprotein inner membrane ABC-transporter [Yersiniabactin (VF0136)] [Yersinia pestis CO92]
	EuSCAPE_RO021	NODE_2_length_652238_cov_11.536647	213966	214925	+	ybtA	1-960/960	===============	0/0	100	99.9	vfdb	NP_405473	(ybtA) transcriptional regulator YbtA [Yersiniabactin (VF0136)] [Yersinia pestis CO92]
	EuSCAPE_RO021	NODE_2_length_652238_cov_11.536647	215116	221223	+	irp2	1-6108/6108	===============	0/0	100	99.8	vfdb	NP_405472	(irp2) yersiniabactin biosynthetic protein Irp2 [Yersiniabactin (VF0136)] [Yersinia pestis CO92]
	EuSCAPE_RO021	NODE_2_length_652238_cov_11.536647	221311	230802	+	irp1	1-9492/9492	===============	0/0	100	99.86	vfdb	NP_405471	(irp1) yersiniabactin biosynthetic protein Irp1 [Yersiniabactin (VF0136)] [Yersinia pestis CO92]
	EuSCAPE_RO021	NODE_2_length_652238_cov_11.536647	230799	231899	+	ybtU	1-1101/1101	===============	0/0	100	100	vfdb	NP_405470	(ybtU) yersiniabactin biosynthetic protein YbtU [Yersiniabactin (VF0136)] [Yersinia pestis CO92]
	EuSCAPE_RO021	NODE_2_length_652238_cov_11.536647	231896	232699	+	ybtT	1-804/804	===============	0/0	100	99.13	vfdb	NP_405469	(ybtT) yersiniabactin biosynthetic protein YbtT [Yersiniabactin (VF0136)] [Yersinia pestis CO92]
	EuSCAPE_RO021	NODE_2_length_652238_cov_11.536647	232703	234280	+	ybtE	1-1578/1578	===============	0/0	100	99.94	vfdb	NP_405468	(ybtE) yersiniabactin siderophore biosynthetic protein [Yersiniabactin (VF0136)] [Yersinia pestis CO92]
	EuSCAPE_RO021	NODE_2_length_652238_cov_11.536647	234411	236432	+	fyuA	1-2022/2022	===============	0/0	100	99.9	vfdb	NP_405467	(fyuA) pesticin/yersiniabactin receptor protein [Yersiniabactin (VF0136)] [Yersinia pestis CO92]
	EuSCAPE_RO021	NODE_5_length_410662_cov_13.043733	333299	333882	-	yagZ/ecpA	1-584/588	===============	0/0	99.32	90.07	vfdb	NP_286010	(yagZ/ecpA) E. coli common pilus structural subunit EcpA [ECP (VF0404)] [Escherichia coli O157:H7 str. EDL933]
	EuSCAPE_TR007	NODE_21_length_92122_cov_17.552316	64625	65208	+	yagZ/ecpA	1-584/588	===============	0/0	99.32	90.07	vfdb	NP_286010	(yagZ/ecpA) E. coli common pilus structural subunit EcpA [ECP (VF0404)] [Escherichia coli O157:H7 str. EDL933]
	EuSCAPE_TR007	NODE_5_length_283835_cov_15.852636	163914	165218	-	ybtS	1-1305/1305	===============	0/0	100	99.92	vfdb	NP_405477	(ybtS) salicylate synthase Irp9 [Yersiniabactin (VF0136)] [Yersinia pestis CO92]
	EuSCAPE_TR007	NODE_5_length_283835_cov_15.852636	165246	166526	-	ybtX	1-1281/1281	===============	0/0	100	99.92	vfdb	NP_405476	(ybtX) putative signal transducer [Yersiniabactin (VF0136)] [Yersinia pestis CO92]
	EuSCAPE_TR007	NODE_5_length_283835_cov_15.852636	166519	168321	-	ybtQ	1-1803/1803	===============	0/0	100	99.94	vfdb	NP_405475	(ybtQ) inner membrane ABC-transporter YbtQ [Yersiniabactin (VF0136)] [Yersinia pestis CO92]
	EuSCAPE_TR007	NODE_5_length_283835_cov_15.852636	168308	170110	-	ybtP	1-1803/1803	===============	0/0	100	99.83	vfdb	NP_405474	(ybtP) lipoprotein inner membrane ABC-transporter [Yersiniabactin (VF0136)] [Yersinia pestis CO92]
	EuSCAPE_TR007	NODE_5_length_283835_cov_15.852636	170277	171236	+	ybtA	1-960/960	===============	0/0	100	99.9	vfdb	NP_405473	(ybtA) transcriptional regulator YbtA [Yersiniabactin (VF0136)] [Yersinia pestis CO92]
	EuSCAPE_TR007	NODE_5_length_283835_cov_15.852636	171427	177534	+	irp2	1-6108/6108	===============	0/0	100	99.8	vfdb	NP_405472	(irp2) yersiniabactin biosynthetic protein Irp2 [Yersiniabactin (VF0136)] [Yersinia pestis CO92]
	EuSCAPE_TR007	NODE_5_length_283835_cov_15.852636	177622	187113	+	irp1	1-9492/9492	===============	0/0	100	99.85	vfdb	NP_405471	(irp1) yersiniabactin biosynthetic protein Irp1 [Yersiniabactin (VF0136)] [Yersinia pestis CO92]
	EuSCAPE_TR007	NODE_5_length_283835_cov_15.852636	187110	188210	+	ybtU	1-1101/1101	===============	0/0	100	100	vfdb	NP_405470	(ybtU) yersiniabactin biosynthetic protein YbtU [Yersiniabactin (VF0136)] [Yersinia pestis CO92]
	EuSCAPE_TR007	NODE_5_length_283835_cov_15.852636	188207	189010	+	ybtT	1-804/804	===============	0/0	100	99.13	vfdb	NP_405469	(ybtT) yersiniabactin biosynthetic protein YbtT [Yersiniabactin (VF0136)] [Yersinia pestis CO92]
	EuSCAPE_TR007	NODE_5_length_283835_cov_15.852636	189014	190591	+	ybtE	1-1578/1578	===============	0/0	100	99.94	vfdb	NP_405468	(ybtE) yersiniabactin siderophore biosynthetic protein [Yersiniabactin (VF0136)] [Yersinia pestis CO92]
	EuSCAPE_TR007	NODE_5_length_283835_cov_15.852636	190722	192743	+	fyuA	1-2022/2022	===============	0/0	100	99.9	vfdb	NP_405467	(fyuA) pesticin/yersiniabactin receptor protein [Yersiniabactin (VF0136)] [Yersinia pestis CO92]
	EuSCAPE_TR163	NODE_3_length_411190_cov_17.980249	77184	77767	+	yagZ/ecpA	1-584/588	===============	0/0	99.32	90.07	vfdb	NP_286010	(yagZ/ecpA) E. coli common pilus structural subunit EcpA [ECP (VF0404)] [Escherichia coli O157:H7 str. EDL933]
	EuSCAPE_TR163	NODE_5_length_333410_cov_15.801410	213488	214792	-	ybtS	1-1305/1305	===============	0/0	100	99.92	vfdb	NP_405477	(ybtS) salicylate synthase Irp9 [Yersiniabactin (VF0136)] [Yersinia pestis CO92]
	EuSCAPE_TR163	NODE_5_length_333410_cov_15.801410	214820	216100	-	ybtX	1-1281/1281	===============	0/0	100	99.92	vfdb	NP_405476	(ybtX) putative signal transducer [Yersiniabactin (VF0136)] [Yersinia pestis CO92]
	EuSCAPE_TR163	NODE_5_length_333410_cov_15.801410	216093	217895	-	ybtQ	1-1803/1803	===============	0/0	100	99.94	vfdb	NP_405475	(ybtQ) inner membrane ABC-transporter YbtQ [Yersiniabactin (VF0136)] [Yersinia pestis CO92]
	EuSCAPE_TR163	NODE_5_length_333410_cov_15.801410	217882	219684	-	ybtP	1-1803/1803	===============	0/0	100	99.83	vfdb	NP_405474	(ybtP) lipoprotein inner membrane ABC-transporter [Yersiniabactin (VF0136)] [Yersinia pestis CO92]
	EuSCAPE_TR163	NODE_5_length_333410_cov_15.801410	219851	220810	+	ybtA	1-960/960	===============	0/0	100	99.9	vfdb	NP_405473	(ybtA) transcriptional regulator YbtA [Yersiniabactin (VF0136)] [Yersinia pestis CO92]
	EuSCAPE_TR163	NODE_5_length_333410_cov_15.801410	221001	227108	+	irp2	1-6108/6108	===============	0/0	100	99.8	vfdb	NP_405472	(irp2) yersiniabactin biosynthetic protein Irp2 [Yersiniabactin (VF0136)] [Yersinia pestis CO92]
	EuSCAPE_TR163	NODE_5_length_333410_cov_15.801410	227196	236687	+	irp1	1-9492/9492	===============	0/0	100	99.85	vfdb	NP_405471	(irp1) yersiniabactin biosynthetic protein Irp1 [Yersiniabactin (VF0136)] [Yersinia pestis CO92]
	EuSCAPE_TR163	NODE_5_length_333410_cov_15.801410	236684	237784	+	ybtU	1-1101/1101	===============	0/0	100	100	vfdb	NP_405470	(ybtU) yersiniabactin biosynthetic protein YbtU [Yersiniabactin (VF0136)] [Yersinia pestis CO92]
	EuSCAPE_TR163	NODE_5_length_333410_cov_15.801410	237781	238584	+	ybtT	1-804/804	===============	0/0	100	99.13	vfdb	NP_405469	(ybtT) yersiniabactin biosynthetic protein YbtT [Yersiniabactin (VF0136)] [Yersinia pestis CO92]
	EuSCAPE_TR163	NODE_5_length_333410_cov_15.801410	238588	240165	+	ybtE	1-1578/1578	===============	0/0	100	99.94	vfdb	NP_405468	(ybtE) yersiniabactin siderophore biosynthetic protein [Yersiniabactin (VF0136)] [Yersinia pestis CO92]
	EuSCAPE_TR163	NODE_5_length_333410_cov_15.801410	240296	242317	+	fyuA	1-2022/2022	===============	0/0	100	99.9	vfdb	NP_405467	(fyuA) pesticin/yersiniabactin receptor protein [Yersiniabactin (VF0136)] [Yersinia pestis CO92]
	EuSCAPE_TR199	NODE_6_length_339581_cov_19.808999	86803	88824	-	fyuA	1-2022/2022	===============	0/0	100	99.95	vfdb	NP_405467	(fyuA) pesticin/yersiniabactin receptor protein [Yersiniabactin (VF0136)] [Yersinia pestis CO92]
	EuSCAPE_TR199	NODE_6_length_339581_cov_19.808999	88955	90532	-	ybtE	1-1578/1578	===============	0/0	100	99.81	vfdb	NP_405468	(ybtE) yersiniabactin siderophore biosynthetic protein [Yersiniabactin (VF0136)] [Yersinia pestis CO92]
	EuSCAPE_TR199	NODE_6_length_339581_cov_19.808999	90536	91339	-	ybtT	1-804/804	===============	0/0	100	99.63	vfdb	NP_405469	(ybtT) yersiniabactin biosynthetic protein YbtT [Yersiniabactin (VF0136)] [Yersinia pestis CO92]
	EuSCAPE_TR199	NODE_6_length_339581_cov_19.808999	91336	92436	-	ybtU	1-1101/1101	===============	0/0	100	99.73	vfdb	NP_405470	(ybtU) yersiniabactin biosynthetic protein YbtU [Yersiniabactin (VF0136)] [Yersinia pestis CO92]
	EuSCAPE_TR199	NODE_6_length_339581_cov_19.808999	92433	101924	-	irp1	1-9492/9492	===============	0/0	100	99.82	vfdb	NP_405471	(irp1) yersiniabactin biosynthetic protein Irp1 [Yersiniabactin (VF0136)] [Yersinia pestis CO92]
	EuSCAPE_TR199	NODE_6_length_339581_cov_19.808999	102012	108119	-	irp2	1-6108/6108	===============	0/0	100	99.75	vfdb	NP_405472	(irp2) yersiniabactin biosynthetic protein Irp2 [Yersiniabactin (VF0136)] [Yersinia pestis CO92]
	EuSCAPE_TR199	NODE_6_length_339581_cov_19.808999	108310	109269	-	ybtA	1-960/960	===============	0/0	100	99.9	vfdb	NP_405473	(ybtA) transcriptional regulator YbtA [Yersiniabactin (VF0136)] [Yersinia pestis CO92]
	EuSCAPE_TR199	NODE_6_length_339581_cov_19.808999	109436	111238	+	ybtP	1-1803/1803	===============	0/0	100	99.67	vfdb	NP_405474	(ybtP) lipoprotein inner membrane ABC-transporter [Yersiniabactin (VF0136)] [Yersinia pestis CO92]
	EuSCAPE_TR199	NODE_6_length_339581_cov_19.808999	111225	113027	+	ybtQ	1-1803/1803	===============	0/0	100	99.78	vfdb	NP_405475	(ybtQ) inner membrane ABC-transporter YbtQ [Yersiniabactin (VF0136)] [Yersinia pestis CO92]
	EuSCAPE_TR199	NODE_6_length_339581_cov_19.808999	113020	114300	+	ybtX	1-1281/1281	===============	0/0	100	97.66	vfdb	NP_405476	(ybtX) putative signal transducer [Yersiniabactin (VF0136)] [Yersinia pestis CO92]
	EuSCAPE_TR199	NODE_6_length_339581_cov_19.808999	114328	115632	+	ybtS	1-1305/1305	===============	0/0	100	97.62	vfdb	NP_405477	(ybtS) salicylate synthase Irp9 [Yersiniabactin (VF0136)] [Yersinia pestis CO92]
	EuSCAPE_TR199	NODE_7_length_338639_cov_22.064127	332683	333266	-	yagZ/ecpA	1-584/588	===============	0/0	99.32	90.07	vfdb	NP_286010	(yagZ/ecpA) E. coli common pilus structural subunit EcpA [ECP (VF0404)] [Escherichia coli O157:H7 str. EDL933]
	EuSCAPE_UK100	NODE_1_length_2177582_cov_19.877718	383188	385209	-	fyuA	1-2022/2022	===============	0/0	100	99.95	vfdb	NP_405467	(fyuA) pesticin/yersiniabactin receptor protein [Yersiniabactin (VF0136)] [Yersinia pestis CO92]
	EuSCAPE_UK100	NODE_1_length_2177582_cov_19.877718	385340	386917	-	ybtE	1-1578/1578	===============	0/0	100	99.62	vfdb	NP_405468	(ybtE) yersiniabactin siderophore biosynthetic protein [Yersiniabactin (VF0136)] [Yersinia pestis CO92]
	EuSCAPE_UK100	NODE_1_length_2177582_cov_19.877718	386921	387724	-	ybtT	1-804/804	===============	0/0	100	99.63	vfdb	NP_405469	(ybtT) yersiniabactin biosynthetic protein YbtT [Yersiniabactin (VF0136)] [Yersinia pestis CO92]
	EuSCAPE_UK100	NODE_1_length_2177582_cov_19.877718	387721	388821	-	ybtU	1-1101/1101	===============	0/0	100	99.64	vfdb	NP_405470	(ybtU) yersiniabactin biosynthetic protein YbtU [Yersiniabactin (VF0136)] [Yersinia pestis CO92]
	EuSCAPE_UK100	NODE_1_length_2177582_cov_19.877718	388818	398309	-	irp1	1-9492/9492	===============	0/0	100	99.79	vfdb	NP_405471	(irp1) yersiniabactin biosynthetic protein Irp1 [Yersiniabactin (VF0136)] [Yersinia pestis CO92]
	EuSCAPE_UK100	NODE_1_length_2177582_cov_19.877718	398397	404504	-	irp2	1-6108/6108	===============	0/0	100	99.69	vfdb	NP_405472	(irp2) yersiniabactin biosynthetic protein Irp2 [Yersiniabactin (VF0136)] [Yersinia pestis CO92]
	EuSCAPE_UK100	NODE_1_length_2177582_cov_19.877718	404695	405654	-	ybtA	1-960/960	===============	0/0	100	99.69	vfdb	NP_405473	(ybtA) transcriptional regulator YbtA [Yersiniabactin (VF0136)] [Yersinia pestis CO92]
	EuSCAPE_UK100	NODE_1_length_2177582_cov_19.877718	405821	407623	+	ybtP	1-1803/1803	===============	0/0	100	99.56	vfdb	NP_405474	(ybtP) lipoprotein inner membrane ABC-transporter [Yersiniabactin (VF0136)] [Yersinia pestis CO92]
	EuSCAPE_UK100	NODE_1_length_2177582_cov_19.877718	407610	409412	+	ybtQ	1-1803/1803	===============	0/0	100	99.89	vfdb	NP_405475	(ybtQ) inner membrane ABC-transporter YbtQ [Yersiniabactin (VF0136)] [Yersinia pestis CO92]
	EuSCAPE_UK100	NODE_1_length_2177582_cov_19.877718	409405	410685	+	ybtX	1-1281/1281	===============	0/0	100	97.58	vfdb	NP_405476	(ybtX) putative signal transducer [Yersiniabactin (VF0136)] [Yersinia pestis CO92]
	EuSCAPE_UK100	NODE_1_length_2177582_cov_19.877718	410713	412017	+	ybtS	1-1305/1305	===============	0/0	100	97.7	vfdb	NP_405477	(ybtS) salicylate synthase Irp9 [Yersiniabactin (VF0136)] [Yersinia pestis CO92]
	EuSCAPE_UK100	NODE_3_length_465151_cov_23.162805	74500	75083	+	yagZ/ecpA	1-584/588	===============	0/0	99.32	90.07	vfdb	NP_286010	(yagZ/ecpA) E. coli common pilus structural subunit EcpA [ECP (VF0404)] [Escherichia coli O157:H7 str. EDL933]
	SRR10006007	NODE_4_length_313421_cov_38.669864	76671	77254	+	yagZ/ecpA	1-584/588	===============	0/0	99.32	90.07	vfdb	NP_286010	(yagZ/ecpA) E. coli common pilus structural subunit EcpA [ECP (VF0404)] [Escherichia coli O157:H7 str. EDL933]
	SRR10006034	NODE_5_length_443478_cov_22.204541	76670	77253	+	yagZ/ecpA	1-584/588	===============	0/0	99.32	90.07	vfdb	NP_286010	(yagZ/ecpA) E. coli common pilus structural subunit EcpA [ECP (VF0404)] [Escherichia coli O157:H7 str. EDL933]
	SRR10294962	NODE_5_length_328267_cov_21.656280	5374	5957	+	yagZ/ecpA	1-584/588	===============	0/0	99.32	90.07	vfdb	NP_286010	(yagZ/ecpA) E. coli common pilus structural subunit EcpA [ECP (VF0404)] [Escherichia coli O157:H7 str. EDL933]
	SRR10444510	NODE_12_length_110559_cov_12.664059	83494	84077	+	yagZ/ecpA	1-584/588	===============	0/0	99.32	90.07	vfdb	NP_286010	(yagZ/ecpA) E. coli common pilus structural subunit EcpA [ECP (VF0404)] [Escherichia coli O157:H7 str. EDL933]
	SRR10444516	NODE_5_length_411000_cov_12.979669	333209	333792	-	yagZ/ecpA	1-584/588	===============	0/0	99.32	90.07	vfdb	NP_286010	(yagZ/ecpA) E. coli common pilus structural subunit EcpA [ECP (VF0404)] [Escherichia coli O157:H7 str. EDL933]
	SRR10490445	NODE_1_length_1850974_cov_33.228760	1733168	1734472	-	ybtS	1-1305/1305	===============	0/0	100	99.92	vfdb	NP_405477	(ybtS) salicylate synthase Irp9 [Yersiniabactin (VF0136)] [Yersinia pestis CO92]
	SRR10490445	NODE_1_length_1850974_cov_33.228760	1734500	1735780	-	ybtX	1-1281/1281	===============	0/0	100	99.92	vfdb	NP_405476	(ybtX) putative signal transducer [Yersiniabactin (VF0136)] [Yersinia pestis CO92]
	SRR10490445	NODE_1_length_1850974_cov_33.228760	1735773	1737575	-	ybtQ	1-1803/1803	===============	0/0	100	99.94	vfdb	NP_405475	(ybtQ) inner membrane ABC-transporter YbtQ [Yersiniabactin (VF0136)] [Yersinia pestis CO92]
	SRR10490445	NODE_1_length_1850974_cov_33.228760	1737562	1739364	-	ybtP	1-1803/1803	===============	0/0	100	99.83	vfdb	NP_405474	(ybtP) lipoprotein inner membrane ABC-transporter [Yersiniabactin (VF0136)] [Yersinia pestis CO92]
	SRR10490445	NODE_1_length_1850974_cov_33.228760	1739531	1740490	+	ybtA	1-960/960	===============	0/0	100	99.9	vfdb	NP_405473	(ybtA) transcriptional regulator YbtA [Yersiniabactin (VF0136)] [Yersinia pestis CO92]
	SRR10490445	NODE_1_length_1850974_cov_33.228760	1740681	1746788	+	irp2	1-6108/6108	===============	0/0	100	99.82	vfdb	NP_405472	(irp2) yersiniabactin biosynthetic protein Irp2 [Yersiniabactin (VF0136)] [Yersinia pestis CO92]
	SRR10490445	NODE_1_length_1850974_cov_33.228760	1746876	1756367	+	irp1	1-9492/9492	===============	0/0	100	99.85	vfdb	NP_405471	(irp1) yersiniabactin biosynthetic protein Irp1 [Yersiniabactin (VF0136)] [Yersinia pestis CO92]
	SRR10490445	NODE_1_length_1850974_cov_33.228760	1756364	1757464	+	ybtU	1-1101/1101	===============	0/0	100	100	vfdb	NP_405470	(ybtU) yersiniabactin biosynthetic protein YbtU [Yersiniabactin (VF0136)] [Yersinia pestis CO92]
	SRR10490445	NODE_1_length_1850974_cov_33.228760	1757461	1758264	+	ybtT	1-804/804	===============	0/0	100	99.25	vfdb	NP_405469	(ybtT) yersiniabactin biosynthetic protein YbtT [Yersiniabactin (VF0136)] [Yersinia pestis CO92]
	SRR10490445	NODE_1_length_1850974_cov_33.228760	1758268	1759845	+	ybtE	1-1578/1578	===============	0/0	100	99.94	vfdb	NP_405468	(ybtE) yersiniabactin siderophore biosynthetic protein [Yersiniabactin (VF0136)] [Yersinia pestis CO92]
	SRR10490445	NODE_1_length_1850974_cov_33.228760	1759976	1761997	+	fyuA	1-2022/2022	===============	0/0	100	99.85	vfdb	NP_405467	(fyuA) pesticin/yersiniabactin receptor protein [Yersiniabactin (VF0136)] [Yersinia pestis CO92]
	SRR10490445	NODE_4_length_406116_cov_34.900556	328726	329309	-	yagZ/ecpA	1-584/588	===============	0/0	99.32	90.07	vfdb	NP_286010	(yagZ/ecpA) E. coli common pilus structural subunit EcpA [ECP (VF0404)] [Escherichia coli O157:H7 str. EDL933]
	SRR10673224	NODE_8_length_222969_cov_29.946740	1491	2074	+	yagZ/ecpA	1-584/588	===============	0/0	99.32	90.07	vfdb	NP_286010	(yagZ/ecpA) E. coli common pilus structural subunit EcpA [ECP (VF0404)] [Escherichia coli O157:H7 str. EDL933]
	SRR10905705	NODE_7_length_258327_cov_45.289043	5374	5957	+	yagZ/ecpA	1-584/588	===============	0/0	99.32	90.07	vfdb	NP_286010	(yagZ/ecpA) E. coli common pilus structural subunit EcpA [ECP (VF0404)] [Escherichia coli O157:H7 str. EDL933]
	SRR10905986	NODE_4_length_404765_cov_41.957231	327166	327749	-	yagZ/ecpA	1-584/588	===============	0/0	99.32	90.07	vfdb	NP_286010	(yagZ/ecpA) E. coli common pilus structural subunit EcpA [ECP (VF0404)] [Escherichia coli O157:H7 str. EDL933]
	SRR10905986	NODE_5_length_398290_cov_36.979473	195685	197706	-	fyuA	1-2022/2022	===============	0/0	100	99.8	vfdb	NP_405467	(fyuA) pesticin/yersiniabactin receptor protein [Yersiniabactin (VF0136)] [Yersinia pestis CO92]
	SRR10905986	NODE_5_length_398290_cov_36.979473	197837	199414	-	ybtE	1-1578/1578	===============	0/0	100	99.94	vfdb	NP_405468	(ybtE) yersiniabactin siderophore biosynthetic protein [Yersiniabactin (VF0136)] [Yersinia pestis CO92]
	SRR10905986	NODE_5_length_398290_cov_36.979473	199418	200221	-	ybtT	1-804/804	===============	0/0	100	99.25	vfdb	NP_405469	(ybtT) yersiniabactin biosynthetic protein YbtT [Yersiniabactin (VF0136)] [Yersinia pestis CO92]
	SRR10905986	NODE_5_length_398290_cov_36.979473	200218	201318	-	ybtU	1-1101/1101	===============	0/0	100	100	vfdb	NP_405470	(ybtU) yersiniabactin biosynthetic protein YbtU [Yersiniabactin (VF0136)] [Yersinia pestis CO92]
	SRR10905986	NODE_5_length_398290_cov_36.979473	201315	210806	-	irp1	1-9492/9492	===============	0/0	100	99.86	vfdb	NP_405471	(irp1) yersiniabactin biosynthetic protein Irp1 [Yersiniabactin (VF0136)] [Yersinia pestis CO92]
	SRR10905986	NODE_5_length_398290_cov_36.979473	210894	217001	-	irp2	1-6108/6108	===============	0/0	100	99.82	vfdb	NP_405472	(irp2) yersiniabactin biosynthetic protein Irp2 [Yersiniabactin (VF0136)] [Yersinia pestis CO92]
	SRR10905986	NODE_5_length_398290_cov_36.979473	217192	218151	-	ybtA	1-960/960	===============	0/0	100	99.9	vfdb	NP_405473	(ybtA) transcriptional regulator YbtA [Yersiniabactin (VF0136)] [Yersinia pestis CO92]
	SRR10905986	NODE_5_length_398290_cov_36.979473	218318	220120	+	ybtP	1-1803/1803	===============	0/0	100	99.83	vfdb	NP_405474	(ybtP) lipoprotein inner membrane ABC-transporter [Yersiniabactin (VF0136)] [Yersinia pestis CO92]
	SRR10905986	NODE_5_length_398290_cov_36.979473	220107	221909	+	ybtQ	1-1803/1803	===============	0/0	100	99.94	vfdb	NP_405475	(ybtQ) inner membrane ABC-transporter YbtQ [Yersiniabactin (VF0136)] [Yersinia pestis CO92]
	SRR10905986	NODE_5_length_398290_cov_36.979473	221902	223182	+	ybtX	1-1281/1281	===============	0/0	100	99.84	vfdb	NP_405476	(ybtX) putative signal transducer [Yersiniabactin (VF0136)] [Yersinia pestis CO92]
	SRR10905986	NODE_5_length_398290_cov_36.979473	223210	224514	+	ybtS	1-1305/1305	===============	0/0	100	99.92	vfdb	NP_405477	(ybtS) salicylate synthase Irp9 [Yersiniabactin (VF0136)] [Yersinia pestis CO92]
	SRR10905987	NODE_3_length_405508_cov_41.408482	327503	328086	-	yagZ/ecpA	1-584/588	===============	0/0	99.32	90.07	vfdb	NP_286010	(yagZ/ecpA) E. coli common pilus structural subunit EcpA [ECP (VF0404)] [Escherichia coli O157:H7 str. EDL933]
	SRR10905987	NODE_7_length_230424_cov_38.163000	173777	175081	-	ybtS	1-1305/1305	===============	0/0	100	99.92	vfdb	NP_405477	(ybtS) salicylate synthase Irp9 [Yersiniabactin (VF0136)] [Yersinia pestis CO92]
	SRR10905987	NODE_7_length_230424_cov_38.163000	175109	176389	-	ybtX	1-1281/1281	===============	0/0	100	99.84	vfdb	NP_405476	(ybtX) putative signal transducer [Yersiniabactin (VF0136)] [Yersinia pestis CO92]
	SRR10905987	NODE_7_length_230424_cov_38.163000	176382	178184	-	ybtQ	1-1803/1803	===============	0/0	100	99.94	vfdb	NP_405475	(ybtQ) inner membrane ABC-transporter YbtQ [Yersiniabactin (VF0136)] [Yersinia pestis CO92]
	SRR10905987	NODE_7_length_230424_cov_38.163000	178171	179973	-	ybtP	1-1803/1803	===============	0/0	100	99.83	vfdb	NP_405474	(ybtP) lipoprotein inner membrane ABC-transporter [Yersiniabactin (VF0136)] [Yersinia pestis CO92]
	SRR10905987	NODE_7_length_230424_cov_38.163000	180140	181099	+	ybtA	1-960/960	===============	0/0	100	99.9	vfdb	NP_405473	(ybtA) transcriptional regulator YbtA [Yersiniabactin (VF0136)] [Yersinia pestis CO92]
	SRR10905987	NODE_7_length_230424_cov_38.163000	181290	187397	+	irp2	1-6108/6108	===============	0/0	100	99.82	vfdb	NP_405472	(irp2) yersiniabactin biosynthetic protein Irp2 [Yersiniabactin (VF0136)] [Yersinia pestis CO92]
	SRR10905987	NODE_7_length_230424_cov_38.163000	187485	196976	+	irp1	1-9492/9492	===============	0/0	100	99.86	vfdb	NP_405471	(irp1) yersiniabactin biosynthetic protein Irp1 [Yersiniabactin (VF0136)] [Yersinia pestis CO92]
	SRR10905987	NODE_7_length_230424_cov_38.163000	196973	198073	+	ybtU	1-1101/1101	===============	0/0	100	100	vfdb	NP_405470	(ybtU) yersiniabactin biosynthetic protein YbtU [Yersiniabactin (VF0136)] [Yersinia pestis CO92]
	SRR10905987	NODE_7_length_230424_cov_38.163000	198070	198873	+	ybtT	1-804/804	===============	0/0	100	99.25	vfdb	NP_405469	(ybtT) yersiniabactin biosynthetic protein YbtT [Yersiniabactin (VF0136)] [Yersinia pestis CO92]
	SRR10905987	NODE_7_length_230424_cov_38.163000	198877	200454	+	ybtE	1-1578/1578	===============	0/0	100	99.94	vfdb	NP_405468	(ybtE) yersiniabactin siderophore biosynthetic protein [Yersiniabactin (VF0136)] [Yersinia pestis CO92]
	SRR10905987	NODE_7_length_230424_cov_38.163000	200585	202606	+	fyuA	1-2022/2022	===============	0/0	100	99.8	vfdb	NP_405467	(fyuA) pesticin/yersiniabactin receptor protein [Yersiniabactin (VF0136)] [Yersinia pestis CO92]
	SRR10906033	NODE_3_length_293507_cov_28.578785	5341	5924	+	yagZ/ecpA	1-584/588	===============	0/0	99.32	90.07	vfdb	NP_286010	(yagZ/ecpA) E. coli common pilus structural subunit EcpA [ECP (VF0404)] [Escherichia coli O157:H7 str. EDL933]
	SRR10906101	NODE_17_length_103910_cov_42.597795	76781	77364	+	yagZ/ecpA	1-584/588	===============	0/0	99.32	90.24	vfdb	NP_286010	(yagZ/ecpA) E. coli common pilus structural subunit EcpA [ECP (VF0404)] [Escherichia coli O157:H7 str. EDL933]
	SRR10906101	NODE_61_length_2503_cov_49.855025	1569	1683	+	astA	3-117/117	===============	0/0	98.29	92.17	vfdb	BAA94855	(astA) heat-stable enterotoxin 1 [EAST1 (VF0216)] [Escherichia coli O44:H18 042]
	SRR11267873	NODE_21_length_76044_cov_11.588241	750	2054	-	ybtS	1-1305/1305	===============	0/0	100	97.62	vfdb	NP_405477	(ybtS) salicylate synthase Irp9 [Yersiniabactin (VF0136)] [Yersinia pestis CO92]
	SRR11267873	NODE_21_length_76044_cov_11.588241	2082	3362	-	ybtX	1-1281/1281	===============	0/0	100	97.5	vfdb	NP_405476	(ybtX) putative signal transducer [Yersiniabactin (VF0136)] [Yersinia pestis CO92]
	SRR11267873	NODE_21_length_76044_cov_11.588241	3355	5157	-	ybtQ	1-1803/1803	===============	0/0	100	99.89	vfdb	NP_405475	(ybtQ) inner membrane ABC-transporter YbtQ [Yersiniabactin (VF0136)] [Yersinia pestis CO92]
	SRR11267873	NODE_21_length_76044_cov_11.588241	5144	6946	-	ybtP	1-1803/1803	===============	0/0	100	99.72	vfdb	NP_405474	(ybtP) lipoprotein inner membrane ABC-transporter [Yersiniabactin (VF0136)] [Yersinia pestis CO92]
	SRR11267873	NODE_21_length_76044_cov_11.588241	7113	8072	+	ybtA	1-960/960	===============	0/0	100	99.9	vfdb	NP_405473	(ybtA) transcriptional regulator YbtA [Yersiniabactin (VF0136)] [Yersinia pestis CO92]
	SRR11267873	NODE_21_length_76044_cov_11.588241	8263	14370	+	irp2	1-6108/6108	===============	0/0	100	99.75	vfdb	NP_405472	(irp2) yersiniabactin biosynthetic protein Irp2 [Yersiniabactin (VF0136)] [Yersinia pestis CO92]
	SRR11267873	NODE_21_length_76044_cov_11.588241	14458	23949	+	irp1	1-9492/9492	===============	0/0	100	99.87	vfdb	NP_405471	(irp1) yersiniabactin biosynthetic protein Irp1 [Yersiniabactin (VF0136)] [Yersinia pestis CO92]
	SRR11267873	NODE_21_length_76044_cov_11.588241	23946	25046	+	ybtU	1-1101/1101	===============	0/0	100	99.73	vfdb	NP_405470	(ybtU) yersiniabactin biosynthetic protein YbtU [Yersiniabactin (VF0136)] [Yersinia pestis CO92]
	SRR11267873	NODE_21_length_76044_cov_11.588241	25043	25846	+	ybtT	1-804/804	===============	0/0	100	99.75	vfdb	NP_405469	(ybtT) yersiniabactin biosynthetic protein YbtT [Yersiniabactin (VF0136)] [Yersinia pestis CO92]
	SRR11267873	NODE_21_length_76044_cov_11.588241	25850	27427	+	ybtE	1-1578/1578	===============	0/0	100	99.75	vfdb	NP_405468	(ybtE) yersiniabactin siderophore biosynthetic protein [Yersiniabactin (VF0136)] [Yersinia pestis CO92]
	SRR11267873	NODE_21_length_76044_cov_11.588241	27558	29579	+	fyuA	1-2022/2022	===============	0/0	100	99.95	vfdb	NP_405467	(fyuA) pesticin/yersiniabactin receptor protein [Yersiniabactin (VF0136)] [Yersinia pestis CO92]
	SRR11267873	NODE_8_length_334463_cov_11.254507	25466	26049	+	yagZ/ecpA	1-584/588	===============	0/0	99.32	90.07	vfdb	NP_286010	(yagZ/ecpA) E. coli common pilus structural subunit EcpA [ECP (VF0404)] [Escherichia coli O157:H7 str. EDL933]
	SRR11267876	NODE_25_length_55672_cov_11.027243	26094	28115	-	fyuA	1-2022/2022	===============	0/0	100	99.95	vfdb	NP_405467	(fyuA) pesticin/yersiniabactin receptor protein [Yersiniabactin (VF0136)] [Yersinia pestis CO92]
	SRR11267876	NODE_25_length_55672_cov_11.027243	28246	29823	-	ybtE	1-1578/1578	===============	0/0	100	99.75	vfdb	NP_405468	(ybtE) yersiniabactin siderophore biosynthetic protein [Yersiniabactin (VF0136)] [Yersinia pestis CO92]
	SRR11267876	NODE_25_length_55672_cov_11.027243	29827	30630	-	ybtT	1-804/804	===============	0/0	100	99.75	vfdb	NP_405469	(ybtT) yersiniabactin biosynthetic protein YbtT [Yersiniabactin (VF0136)] [Yersinia pestis CO92]
	SRR11267876	NODE_25_length_55672_cov_11.027243	30627	31727	-	ybtU	1-1101/1101	===============	0/0	100	99.73	vfdb	NP_405470	(ybtU) yersiniabactin biosynthetic protein YbtU [Yersiniabactin (VF0136)] [Yersinia pestis CO92]
	SRR11267876	NODE_25_length_55672_cov_11.027243	31724	41215	-	irp1	1-9492/9492	===============	0/0	100	99.87	vfdb	NP_405471	(irp1) yersiniabactin biosynthetic protein Irp1 [Yersiniabactin (VF0136)] [Yersinia pestis CO92]
	SRR11267876	NODE_25_length_55672_cov_11.027243	41303	47410	-	irp2	1-6108/6108	===============	0/0	100	99.75	vfdb	NP_405472	(irp2) yersiniabactin biosynthetic protein Irp2 [Yersiniabactin (VF0136)] [Yersinia pestis CO92]
	SRR11267876	NODE_25_length_55672_cov_11.027243	47601	48560	-	ybtA	1-960/960	===============	0/0	100	99.9	vfdb	NP_405473	(ybtA) transcriptional regulator YbtA [Yersiniabactin (VF0136)] [Yersinia pestis CO92]
	SRR11267876	NODE_25_length_55672_cov_11.027243	48727	50529	+	ybtP	1-1803/1803	===============	0/0	100	99.72	vfdb	NP_405474	(ybtP) lipoprotein inner membrane ABC-transporter [Yersiniabactin (VF0136)] [Yersinia pestis CO92]
	SRR11267876	NODE_25_length_55672_cov_11.027243	50516	52318	+	ybtQ	1-1803/1803	===============	0/0	100	99.89	vfdb	NP_405475	(ybtQ) inner membrane ABC-transporter YbtQ [Yersiniabactin (VF0136)] [Yersinia pestis CO92]
	SRR11267876	NODE_25_length_55672_cov_11.027243	52311	53591	+	ybtX	1-1281/1281	===============	0/0	100	97.5	vfdb	NP_405476	(ybtX) putative signal transducer [Yersiniabactin (VF0136)] [Yersinia pestis CO92]
	SRR11267876	NODE_25_length_55672_cov_11.027243	53619	54923	+	ybtS	1-1305/1305	===============	0/0	100	97.62	vfdb	NP_405477	(ybtS) salicylate synthase Irp9 [Yersiniabactin (VF0136)] [Yersinia pestis CO92]
	SRR11267876	NODE_5_length_334798_cov_10.927649	5365	5948	+	yagZ/ecpA	1-584/588	===============	0/0	99.32	90.07	vfdb	NP_286010	(yagZ/ecpA) E. coli common pilus structural subunit EcpA [ECP (VF0404)] [Escherichia coli O157:H7 str. EDL933]
	SRR11267879	NODE_14_length_122033_cov_13.754794	92455	94476	-	fyuA	1-2022/2022	===============	0/0	100	99.95	vfdb	NP_405467	(fyuA) pesticin/yersiniabactin receptor protein [Yersiniabactin (VF0136)] [Yersinia pestis CO92]
	SRR11267879	NODE_14_length_122033_cov_13.754794	94607	96184	-	ybtE	1-1578/1578	===============	0/0	100	99.75	vfdb	NP_405468	(ybtE) yersiniabactin siderophore biosynthetic protein [Yersiniabactin (VF0136)] [Yersinia pestis CO92]
	SRR11267879	NODE_14_length_122033_cov_13.754794	96188	96991	-	ybtT	1-804/804	===============	0/0	100	99.75	vfdb	NP_405469	(ybtT) yersiniabactin biosynthetic protein YbtT [Yersiniabactin (VF0136)] [Yersinia pestis CO92]
	SRR11267879	NODE_14_length_122033_cov_13.754794	96988	98088	-	ybtU	1-1101/1101	===============	0/0	100	99.73	vfdb	NP_405470	(ybtU) yersiniabactin biosynthetic protein YbtU [Yersiniabactin (VF0136)] [Yersinia pestis CO92]
	SRR11267879	NODE_14_length_122033_cov_13.754794	98085	107576	-	irp1	1-9492/9492	===============	0/0	100	99.87	vfdb	NP_405471	(irp1) yersiniabactin biosynthetic protein Irp1 [Yersiniabactin (VF0136)] [Yersinia pestis CO92]
	SRR11267879	NODE_14_length_122033_cov_13.754794	107664	113771	-	irp2	1-6108/6108	===============	0/0	100	99.75	vfdb	NP_405472	(irp2) yersiniabactin biosynthetic protein Irp2 [Yersiniabactin (VF0136)] [Yersinia pestis CO92]
	SRR11267879	NODE_14_length_122033_cov_13.754794	113962	114921	-	ybtA	1-960/960	===============	0/0	100	99.9	vfdb	NP_405473	(ybtA) transcriptional regulator YbtA [Yersiniabactin (VF0136)] [Yersinia pestis CO92]
	SRR11267879	NODE_14_length_122033_cov_13.754794	115088	116890	+	ybtP	1-1803/1803	===============	0/0	100	99.72	vfdb	NP_405474	(ybtP) lipoprotein inner membrane ABC-transporter [Yersiniabactin (VF0136)] [Yersinia pestis CO92]
	SRR11267879	NODE_14_length_122033_cov_13.754794	116877	118679	+	ybtQ	1-1803/1803	===============	0/0	100	99.89	vfdb	NP_405475	(ybtQ) inner membrane ABC-transporter YbtQ [Yersiniabactin (VF0136)] [Yersinia pestis CO92]
	SRR11267879	NODE_14_length_122033_cov_13.754794	118672	119952	+	ybtX	1-1281/1281	===============	0/0	100	97.5	vfdb	NP_405476	(ybtX) putative signal transducer [Yersiniabactin (VF0136)] [Yersinia pestis CO92]
	SRR11267879	NODE_14_length_122033_cov_13.754794	119980	121284	+	ybtS	1-1305/1305	===============	0/0	100	97.62	vfdb	NP_405477	(ybtS) salicylate synthase Irp9 [Yersiniabactin (VF0136)] [Yersinia pestis CO92]
	SRR11267879	NODE_8_length_334684_cov_15.465684	328731	329314	-	yagZ/ecpA	1-584/588	===============	0/0	99.32	90.07	vfdb	NP_286010	(yagZ/ecpA) E. coli common pilus structural subunit EcpA [ECP (VF0404)] [Escherichia coli O157:H7 str. EDL933]
	SRR11402684	NODE_5_length_403018_cov_32.423298	328346	328929	-	yagZ/ecpA	1-584/588	===============	0/0	99.32	90.07	vfdb	NP_286010	(yagZ/ecpA) E. coli common pilus structural subunit EcpA [ECP (VF0404)] [Escherichia coli O157:H7 str. EDL933]
	SRR11402687	NODE_5_length_403020_cov_35.156033	74092	74675	+	yagZ/ecpA	1-584/588	===============	0/0	99.32	90.07	vfdb	NP_286010	(yagZ/ecpA) E. coli common pilus structural subunit EcpA [ECP (VF0404)] [Escherichia coli O157:H7 str. EDL933]
	SRR11402690	NODE_5_length_403020_cov_41.825422	74092	74675	+	yagZ/ecpA	1-584/588	===============	0/0	99.32	90.07	vfdb	NP_286010	(yagZ/ecpA) E. coli common pilus structural subunit EcpA [ECP (VF0404)] [Escherichia coli O157:H7 str. EDL933]
	SRR1561250	NODE_8_length_264263_cov_19.165272	5341	5924	+	yagZ/ecpA	1-584/588	===============	0/0	99.32	90.07	vfdb	NP_286010	(yagZ/ecpA) E. coli common pilus structural subunit EcpA [ECP (VF0404)] [Escherichia coli O157:H7 str. EDL933]
	SRR1561299	NODE_12_length_145045_cov_14.581093	86140	88161	-	fyuA	1-2022/2022	===============	0/0	100	99.85	vfdb	NP_405467	(fyuA) pesticin/yersiniabactin receptor protein [Yersiniabactin (VF0136)] [Yersinia pestis CO92]
	SRR1561299	NODE_12_length_145045_cov_14.581093	88292	89869	-	ybtE	1-1578/1578	===============	0/0	100	99.75	vfdb	NP_405468	(ybtE) yersiniabactin siderophore biosynthetic protein [Yersiniabactin (VF0136)] [Yersinia pestis CO92]
	SRR1561299	NODE_12_length_145045_cov_14.581093	89873	90676	-	ybtT	1-804/804	===============	0/0	100	99.63	vfdb	NP_405469	(ybtT) yersiniabactin biosynthetic protein YbtT [Yersiniabactin (VF0136)] [Yersinia pestis CO92]
	SRR1561299	NODE_12_length_145045_cov_14.581093	90673	91773	-	ybtU	1-1101/1101	===============	0/0	100	99.91	vfdb	NP_405470	(ybtU) yersiniabactin biosynthetic protein YbtU [Yersiniabactin (VF0136)] [Yersinia pestis CO92]
	SRR1561299	NODE_12_length_145045_cov_14.581093	91770	101261	-	irp1	1-9492/9492	===============	0/0	100	99.82	vfdb	NP_405471	(irp1) yersiniabactin biosynthetic protein Irp1 [Yersiniabactin (VF0136)] [Yersinia pestis CO92]
	SRR1561299	NODE_12_length_145045_cov_14.581093	101349	107456	-	irp2	1-6108/6108	===============	0/0	100	99.72	vfdb	NP_405472	(irp2) yersiniabactin biosynthetic protein Irp2 [Yersiniabactin (VF0136)] [Yersinia pestis CO92]
	SRR1561299	NODE_12_length_145045_cov_14.581093	107647	108606	-	ybtA	1-960/960	===============	0/0	100	99.9	vfdb	NP_405473	(ybtA) transcriptional regulator YbtA [Yersiniabactin (VF0136)] [Yersinia pestis CO92]
	SRR1561299	NODE_12_length_145045_cov_14.581093	108773	110575	+	ybtP	1-1803/1803	===============	0/0	100	99.78	vfdb	NP_405474	(ybtP) lipoprotein inner membrane ABC-transporter [Yersiniabactin (VF0136)] [Yersinia pestis CO92]
	SRR1561299	NODE_12_length_145045_cov_14.581093	110562	112364	+	ybtQ	1-1803/1803	===============	0/0	100	99.94	vfdb	NP_405475	(ybtQ) inner membrane ABC-transporter YbtQ [Yersiniabactin (VF0136)] [Yersinia pestis CO92]
	SRR1561299	NODE_12_length_145045_cov_14.581093	112357	113637	+	ybtX	1-1281/1281	===============	0/0	100	99.77	vfdb	NP_405476	(ybtX) putative signal transducer [Yersiniabactin (VF0136)] [Yersinia pestis CO92]
	SRR1561299	NODE_12_length_145045_cov_14.581093	113665	114969	+	ybtS	1-1305/1305	===============	0/0	100	100	vfdb	NP_405477	(ybtS) salicylate synthase Irp9 [Yersiniabactin (VF0136)] [Yersinia pestis CO92]
	SRR1561299	NODE_47_length_32056_cov_9.688503	26097	26680	-	yagZ/ecpA	1-584/588	===============	0/0	99.32	90.07	vfdb	NP_286010	(yagZ/ecpA) E. coli common pilus structural subunit EcpA [ECP (VF0404)] [Escherichia coli O157:H7 str. EDL933]
	SRR1561324	NODE_4_length_249971_cov_7.232553	244033	244616	-	yagZ/ecpA	1-584/588	===============	0/0	99.32	90.07	vfdb	NP_286010	(yagZ/ecpA) E. coli common pilus structural subunit EcpA [ECP (VF0404)] [Escherichia coli O157:H7 str. EDL933]
	SRR2724135	NODE_4_length_406300_cov_34.908476	328726	329309	-	yagZ/ecpA	1-584/588	===============	0/0	99.32	90.07	vfdb	NP_286010	(yagZ/ecpA) E. coli common pilus structural subunit EcpA [ECP (VF0404)] [Escherichia coli O157:H7 str. EDL933]
	SRR3051128	NODE_4_length_401634_cov_20.004944	323843	324426	-	yagZ/ecpA	1-584/588	===============	0/0	99.32	90.07	vfdb	NP_286010	(yagZ/ecpA) E. coli common pilus structural subunit EcpA [ECP (VF0404)] [Escherichia coli O157:H7 str. EDL933]
	SRR3051147	NODE_7_length_214384_cov_16.741592	76805	77388	+	yagZ/ecpA	1-584/588	===============	0/0	99.32	90.07	vfdb	NP_286010	(yagZ/ecpA) E. coli common pilus structural subunit EcpA [ECP (VF0404)] [Escherichia coli O157:H7 str. EDL933]
	SRR3051149	NODE_6_length_343372_cov_16.654846	324107	324690	-	yagZ/ecpA	1-584/588	===============	0/0	99.32	90.07	vfdb	NP_286010	(yagZ/ecpA) E. coli common pilus structural subunit EcpA [ECP (VF0404)] [Escherichia coli O157:H7 str. EDL933]
	SRR3982100	NODE_6_length_402702_cov_34.811025	73535	74118	+	yagZ/ecpA	1-584/588	===============	0/0	99.32	90.07	vfdb	NP_286010	(yagZ/ecpA) E. coli common pilus structural subunit EcpA [ECP (VF0404)] [Escherichia coli O157:H7 str. EDL933]
	SRR4065635	NODE_3_length_406315_cov_28.193783	77208	77791	+	yagZ/ecpA	1-584/588	===============	0/0	99.32	90.07	vfdb	NP_286010	(yagZ/ecpA) E. coli common pilus structural subunit EcpA [ECP (VF0404)] [Escherichia coli O157:H7 str. EDL933]
	SRR4115179	NODE_4_length_299821_cov_25.382454	77098	77681	+	yagZ/ecpA	1-584/588	===============	0/0	99.32	90.07	vfdb	NP_286010	(yagZ/ecpA) E. coli common pilus structural subunit EcpA [ECP (VF0404)] [Escherichia coli O157:H7 str. EDL933]
	SRR4115180	NODE_5_length_357220_cov_26.061584	24060	24643	+	yagZ/ecpA	1-584/588	===============	0/0	99.32	90.07	vfdb	NP_286010	(yagZ/ecpA) E. coli common pilus structural subunit EcpA [ECP (VF0404)] [Escherichia coli O157:H7 str. EDL933]
	SRR4302286	NODE_9_length_215867_cov_26.828089	76861	77444	+	yagZ/ecpA	1-584/588	===============	0/0	99.32	90.07	vfdb	NP_286010	(yagZ/ecpA) E. coli common pilus structural subunit EcpA [ECP (VF0404)] [Escherichia coli O157:H7 str. EDL933]
	SRR5082345	NODE_2_length_430200_cov_35.268624	318970	320274	-	ybtS	1-1305/1305	===============	0/0	100	97.7	vfdb	NP_405477	(ybtS) salicylate synthase Irp9 [Yersiniabactin (VF0136)] [Yersinia pestis CO92]
	SRR5082345	NODE_2_length_430200_cov_35.268624	320302	321582	-	ybtX	1-1281/1281	===============	0/0	100	97.42	vfdb	NP_405476	(ybtX) putative signal transducer [Yersiniabactin (VF0136)] [Yersinia pestis CO92]
	SRR5082345	NODE_2_length_430200_cov_35.268624	321575	323377	-	ybtQ	1-1803/1803	===============	0/0	100	99.89	vfdb	NP_405475	(ybtQ) inner membrane ABC-transporter YbtQ [Yersiniabactin (VF0136)] [Yersinia pestis CO92]
	SRR5082345	NODE_2_length_430200_cov_35.268624	323364	325166	-	ybtP	1-1803/1803	===============	0/0	100	99.5	vfdb	NP_405474	(ybtP) lipoprotein inner membrane ABC-transporter [Yersiniabactin (VF0136)] [Yersinia pestis CO92]
	SRR5082345	NODE_2_length_430200_cov_35.268624	325333	326292	+	ybtA	1-960/960	===============	0/0	100	99.58	vfdb	NP_405473	(ybtA) transcriptional regulator YbtA [Yersiniabactin (VF0136)] [Yersinia pestis CO92]
	SRR5082345	NODE_2_length_430200_cov_35.268624	326483	332590	+	irp2	1-6108/6108	===============	0/0	100	99.72	vfdb	NP_405472	(irp2) yersiniabactin biosynthetic protein Irp2 [Yersiniabactin (VF0136)] [Yersinia pestis CO92]
	SRR5082345	NODE_2_length_430200_cov_35.268624	332678	342169	+	irp1	1-9492/9492	===============	0/0	100	99.82	vfdb	NP_405471	(irp1) yersiniabactin biosynthetic protein Irp1 [Yersiniabactin (VF0136)] [Yersinia pestis CO92]
	SRR5082345	NODE_2_length_430200_cov_35.268624	342166	343266	+	ybtU	1-1101/1101	===============	0/0	100	99.55	vfdb	NP_405470	(ybtU) yersiniabactin biosynthetic protein YbtU [Yersiniabactin (VF0136)] [Yersinia pestis CO92]
	SRR5082345	NODE_2_length_430200_cov_35.268624	343263	344066	+	ybtT	1-804/804	===============	0/0	100	99.5	vfdb	NP_405469	(ybtT) yersiniabactin biosynthetic protein YbtT [Yersiniabactin (VF0136)] [Yersinia pestis CO92]
	SRR5082345	NODE_2_length_430200_cov_35.268624	344070	345647	+	ybtE	1-1578/1578	===============	0/0	100	99.62	vfdb	NP_405468	(ybtE) yersiniabactin siderophore biosynthetic protein [Yersiniabactin (VF0136)] [Yersinia pestis CO92]
	SRR5082345	NODE_2_length_430200_cov_35.268624	345778	347799	+	fyuA	1-2022/2022	===============	0/0	100	99.9	vfdb	NP_405467	(fyuA) pesticin/yersiniabactin receptor protein [Yersiniabactin (VF0136)] [Yersinia pestis CO92]
	SRR5082345	NODE_7_length_326970_cov_35.996999	252328	252911	-	yagZ/ecpA	1-584/588	===============	0/0	99.32	90.07	vfdb	NP_286010	(yagZ/ecpA) E. coli common pilus structural subunit EcpA [ECP (VF0404)] [Escherichia coli O157:H7 str. EDL933]
	SRR5082488	NODE_5_length_448112_cov_27.798385	373954	374537	-	yagZ/ecpA	1-584/588	===============	0/0	99.32	90.07	vfdb	NP_286010	(yagZ/ecpA) E. coli common pilus structural subunit EcpA [ECP (VF0404)] [Escherichia coli O157:H7 str. EDL933]
	SRR5120227	NODE_22_length_88430_cov_27.008536	50403	51707	-	ybtS	1-1305/1305	===============	0/0	100	99.85	vfdb	NP_405477	(ybtS) salicylate synthase Irp9 [Yersiniabactin (VF0136)] [Yersinia pestis CO92]
	SRR5120227	NODE_22_length_88430_cov_27.008536	51735	53015	-	ybtX	1-1281/1281	===============	0/0	100	99.69	vfdb	NP_405476	(ybtX) putative signal transducer [Yersiniabactin (VF0136)] [Yersinia pestis CO92]
	SRR5120227	NODE_22_length_88430_cov_27.008536	53008	54810	-	ybtQ	1-1803/1803	===============	0/0	100	99.83	vfdb	NP_405475	(ybtQ) inner membrane ABC-transporter YbtQ [Yersiniabactin (VF0136)] [Yersinia pestis CO92]
	SRR5120227	NODE_22_length_88430_cov_27.008536	54797	56599	-	ybtP	1-1803/1803	===============	0/0	100	99.67	vfdb	NP_405474	(ybtP) lipoprotein inner membrane ABC-transporter [Yersiniabactin (VF0136)] [Yersinia pestis CO92]
	SRR5120227	NODE_22_length_88430_cov_27.008536	56766	57725	+	ybtA	1-960/960	===============	0/0	100	99.69	vfdb	NP_405473	(ybtA) transcriptional regulator YbtA [Yersiniabactin (VF0136)] [Yersinia pestis CO92]
	SRR5120227	NODE_22_length_88430_cov_27.008536	57916	64023	+	irp2	1-6108/6108	===============	0/0	100	99.8	vfdb	NP_405472	(irp2) yersiniabactin biosynthetic protein Irp2 [Yersiniabactin (VF0136)] [Yersinia pestis CO92]
	SRR5120227	NODE_22_length_88430_cov_27.008536	64111	73602	+	irp1	1-9492/9492	===============	0/0	100	99.76	vfdb	NP_405471	(irp1) yersiniabactin biosynthetic protein Irp1 [Yersiniabactin (VF0136)] [Yersinia pestis CO92]
	SRR5120227	NODE_22_length_88430_cov_27.008536	73599	74699	+	ybtU	1-1101/1101	===============	0/0	100	99.91	vfdb	NP_405470	(ybtU) yersiniabactin biosynthetic protein YbtU [Yersiniabactin (VF0136)] [Yersinia pestis CO92]
	SRR5120227	NODE_22_length_88430_cov_27.008536	74696	75499	+	ybtT	1-804/804	===============	0/0	100	99.5	vfdb	NP_405469	(ybtT) yersiniabactin biosynthetic protein YbtT [Yersiniabactin (VF0136)] [Yersinia pestis CO92]
	SRR5120227	NODE_22_length_88430_cov_27.008536	75503	77080	+	ybtE	1-1578/1578	===============	0/0	100	99.87	vfdb	NP_405468	(ybtE) yersiniabactin siderophore biosynthetic protein [Yersiniabactin (VF0136)] [Yersinia pestis CO92]
	SRR5120227	NODE_22_length_88430_cov_27.008536	77211	79232	+	fyuA	1-2022/2022	===============	0/0	100	99.75	vfdb	NP_405467	(fyuA) pesticin/yersiniabactin receptor protein [Yersiniabactin (VF0136)] [Yersinia pestis CO92]
	SRR5120227	NODE_26_length_82317_cov_25.146330	65625	66208	-	yagZ/ecpA	1-584/588	===============	0/0	99.32	90.07	vfdb	NP_286010	(yagZ/ecpA) E. coli common pilus structural subunit EcpA [ECP (VF0404)] [Escherichia coli O157:H7 str. EDL933]
	SRR5283489	NODE_3_length_149949_cov_9.247634	15150	15733	+	yagZ/ecpA	1-584/588	===============	0/0	99.32	90.07	vfdb	NP_286010	(yagZ/ecpA) E. coli common pilus structural subunit EcpA [ECP (VF0404)] [Escherichia coli O157:H7 str. EDL933]
	SRR5283489	NODE_58_length_32465_cov_7.323889	111	2132	-	fyuA	1-2022/2022	===============	0/0	100	99.8	vfdb	NP_405467	(fyuA) pesticin/yersiniabactin receptor protein [Yersiniabactin (VF0136)] [Yersinia pestis CO92]
	SRR5283489	NODE_58_length_32465_cov_7.323889	2263	3840	-	ybtE	1-1578/1578	===============	0/0	100	99.94	vfdb	NP_405468	(ybtE) yersiniabactin siderophore biosynthetic protein [Yersiniabactin (VF0136)] [Yersinia pestis CO92]
	SRR5283489	NODE_58_length_32465_cov_7.323889	3844	4647	-	ybtT	1-804/804	===============	0/0	100	99.75	vfdb	NP_405469	(ybtT) yersiniabactin biosynthetic protein YbtT [Yersiniabactin (VF0136)] [Yersinia pestis CO92]
	SRR5283489	NODE_58_length_32465_cov_7.323889	4644	5744	-	ybtU	1-1101/1101	===============	0/0	100	99.91	vfdb	NP_405470	(ybtU) yersiniabactin biosynthetic protein YbtU [Yersiniabactin (VF0136)] [Yersinia pestis CO92]
	SRR5283489	NODE_58_length_32465_cov_7.323889	5741	15232	-	irp1	1-9492/9492	===============	0/0	100	99.82	vfdb	NP_405471	(irp1) yersiniabactin biosynthetic protein Irp1 [Yersiniabactin (VF0136)] [Yersinia pestis CO92]
	SRR5283489	NODE_58_length_32465_cov_7.323889	15320	21427	-	irp2	1-6108/6108	===============	0/0	100	99.85	vfdb	NP_405472	(irp2) yersiniabactin biosynthetic protein Irp2 [Yersiniabactin (VF0136)] [Yersinia pestis CO92]
	SRR5283489	NODE_58_length_32465_cov_7.323889	21618	22577	-	ybtA	1-960/960	===============	0/0	100	99.79	vfdb	NP_405473	(ybtA) transcriptional regulator YbtA [Yersiniabactin (VF0136)] [Yersinia pestis CO92]
	SRR5283489	NODE_58_length_32465_cov_7.323889	22744	24546	+	ybtP	1-1803/1803	===============	0/0	100	99.83	vfdb	NP_405474	(ybtP) lipoprotein inner membrane ABC-transporter [Yersiniabactin (VF0136)] [Yersinia pestis CO92]
	SRR5283489	NODE_58_length_32465_cov_7.323889	24533	26335	+	ybtQ	1-1803/1803	===============	0/0	100	99.89	vfdb	NP_405475	(ybtQ) inner membrane ABC-transporter YbtQ [Yersiniabactin (VF0136)] [Yersinia pestis CO92]
	SRR5283489	NODE_58_length_32465_cov_7.323889	26328	27608	+	ybtX	1-1281/1281	===============	0/0	100	99.92	vfdb	NP_405476	(ybtX) putative signal transducer [Yersiniabactin (VF0136)] [Yersinia pestis CO92]
	SRR5283489	NODE_58_length_32465_cov_7.323889	27636	28940	+	ybtS	1-1305/1305	===============	0/0	100	99.85	vfdb	NP_405477	(ybtS) salicylate synthase Irp9 [Yersiniabactin (VF0136)] [Yersinia pestis CO92]
	SRR5385698	NODE_6_length_263971_cov_26.807212	35544	36127	+	yagZ/ecpA	1-584/588	===============	0/0	99.32	90.07	vfdb	NP_286010	(yagZ/ecpA) E. coli common pilus structural subunit EcpA [ECP (VF0404)] [Escherichia coli O157:H7 str. EDL933]
	SRR5385720	NODE_5_length_336242_cov_40.184123	258881	259464	-	yagZ/ecpA	1-584/588	===============	0/0	99.32	90.07	vfdb	NP_286010	(yagZ/ecpA) E. coli common pilus structural subunit EcpA [ECP (VF0404)] [Escherichia coli O157:H7 str. EDL933]
	SRR5385720	NODE_6_length_295162_cov_36.386144	190445	192466	-	fyuA	1-2022/2022	===============	0/0	100	99.85	vfdb	NP_405467	(fyuA) pesticin/yersiniabactin receptor protein [Yersiniabactin (VF0136)] [Yersinia pestis CO92]
	SRR5385720	NODE_6_length_295162_cov_36.386144	192597	194174	-	ybtE	1-1578/1578	===============	0/0	100	99.94	vfdb	NP_405468	(ybtE) yersiniabactin siderophore biosynthetic protein [Yersiniabactin (VF0136)] [Yersinia pestis CO92]
	SRR5385720	NODE_6_length_295162_cov_36.386144	194178	194981	-	ybtT	1-804/804	===============	0/0	100	99.25	vfdb	NP_405469	(ybtT) yersiniabactin biosynthetic protein YbtT [Yersiniabactin (VF0136)] [Yersinia pestis CO92]
	SRR5385720	NODE_6_length_295162_cov_36.386144	194978	196078	-	ybtU	1-1101/1101	===============	0/0	100	100	vfdb	NP_405470	(ybtU) yersiniabactin biosynthetic protein YbtU [Yersiniabactin (VF0136)] [Yersinia pestis CO92]
	SRR5385720	NODE_6_length_295162_cov_36.386144	196075	205566	-	irp1	1-9492/9492	===============	0/0	100	99.85	vfdb	NP_405471	(irp1) yersiniabactin biosynthetic protein Irp1 [Yersiniabactin (VF0136)] [Yersinia pestis CO92]
	SRR5385720	NODE_6_length_295162_cov_36.386144	205654	211760	-	irp2	1-6108/6108	========/======	44197	99.98	99.77	vfdb	NP_405472	(irp2) yersiniabactin biosynthetic protein Irp2 [Yersiniabactin (VF0136)] [Yersinia pestis CO92]
	SRR5385720	NODE_6_length_295162_cov_36.386144	211951	212910	-	ybtA	1-960/960	===============	0/0	100	99.9	vfdb	NP_405473	(ybtA) transcriptional regulator YbtA [Yersiniabactin (VF0136)] [Yersinia pestis CO92]
	SRR5385720	NODE_6_length_295162_cov_36.386144	213077	214879	+	ybtP	1-1803/1803	===============	0/0	100	99.83	vfdb	NP_405474	(ybtP) lipoprotein inner membrane ABC-transporter [Yersiniabactin (VF0136)] [Yersinia pestis CO92]
	SRR5385720	NODE_6_length_295162_cov_36.386144	214866	216668	+	ybtQ	1-1803/1803	===============	0/0	100	99.94	vfdb	NP_405475	(ybtQ) inner membrane ABC-transporter YbtQ [Yersiniabactin (VF0136)] [Yersinia pestis CO92]
	SRR5385720	NODE_6_length_295162_cov_36.386144	216661	217941	+	ybtX	1-1281/1281	===============	0/0	100	99.84	vfdb	NP_405476	(ybtX) putative signal transducer [Yersiniabactin (VF0136)] [Yersinia pestis CO92]
	SRR5385720	NODE_6_length_295162_cov_36.386144	217969	219273	+	ybtS	1-1305/1305	===============	0/0	100	99.92	vfdb	NP_405477	(ybtS) salicylate synthase Irp9 [Yersiniabactin (VF0136)] [Yersinia pestis CO92]
	SRR5385726	NODE_37_length_32838_cov_18.627140	26882	27465	-	yagZ/ecpA	1-584/588	===============	0/0	99.32	90.07	vfdb	NP_286010	(yagZ/ecpA) E. coli common pilus structural subunit EcpA [ECP (VF0404)] [Escherichia coli O157:H7 str. EDL933]
	SRR5386104	NODE_1_length_385524_cov_14.143978	379568	380151	-	yagZ/ecpA	1-584/588	===============	0/0	99.32	90.07	vfdb	NP_286010	(yagZ/ecpA) E. coli common pilus structural subunit EcpA [ECP (VF0404)] [Escherichia coli O157:H7 str. EDL933]
	SRR5386120	NODE_5_length_280959_cov_13.347620	5275	7296	-	fyuA	1-2022/2022	===============	0/0	100	99.95	vfdb	NP_405467	(fyuA) pesticin/yersiniabactin receptor protein [Yersiniabactin (VF0136)] [Yersinia pestis CO92]
	SRR5386120	NODE_5_length_280959_cov_13.347620	7427	9004	-	ybtE	1-1578/1578	===============	0/0	100	99.68	vfdb	NP_405468	(ybtE) yersiniabactin siderophore biosynthetic protein [Yersiniabactin (VF0136)] [Yersinia pestis CO92]
	SRR5386120	NODE_5_length_280959_cov_13.347620	9008	9811	-	ybtT	1-804/804	===============	0/0	100	99.63	vfdb	NP_405469	(ybtT) yersiniabactin biosynthetic protein YbtT [Yersiniabactin (VF0136)] [Yersinia pestis CO92]
	SRR5386120	NODE_5_length_280959_cov_13.347620	9808	10908	-	ybtU	1-1101/1101	===============	0/0	100	99.64	vfdb	NP_405470	(ybtU) yersiniabactin biosynthetic protein YbtU [Yersiniabactin (VF0136)] [Yersinia pestis CO92]
	SRR5386120	NODE_5_length_280959_cov_13.347620	10905	20396	-	irp1	1-9492/9492	===============	0/0	100	99.77	vfdb	NP_405471	(irp1) yersiniabactin biosynthetic protein Irp1 [Yersiniabactin (VF0136)] [Yersinia pestis CO92]
	SRR5386120	NODE_5_length_280959_cov_13.347620	20484	26591	-	irp2	1-6108/6108	===============	0/0	100	99.7	vfdb	NP_405472	(irp2) yersiniabactin biosynthetic protein Irp2 [Yersiniabactin (VF0136)] [Yersinia pestis CO92]
	SRR5386120	NODE_5_length_280959_cov_13.347620	26782	27741	-	ybtA	1-960/960	===============	0/0	100	99.58	vfdb	NP_405473	(ybtA) transcriptional regulator YbtA [Yersiniabactin (VF0136)] [Yersinia pestis CO92]
	SRR5386120	NODE_5_length_280959_cov_13.347620	27908	29710	+	ybtP	1-1803/1803	===============	0/0	100	99.56	vfdb	NP_405474	(ybtP) lipoprotein inner membrane ABC-transporter [Yersiniabactin (VF0136)] [Yersinia pestis CO92]
	SRR5386120	NODE_5_length_280959_cov_13.347620	29697	31499	+	ybtQ	1-1803/1803	===============	0/0	100	99.83	vfdb	NP_405475	(ybtQ) inner membrane ABC-transporter YbtQ [Yersiniabactin (VF0136)] [Yersinia pestis CO92]
	SRR5386120	NODE_5_length_280959_cov_13.347620	31492	32772	+	ybtX	1-1281/1281	===============	0/0	100	97.58	vfdb	NP_405476	(ybtX) putative signal transducer [Yersiniabactin (VF0136)] [Yersinia pestis CO92]
	SRR5386120	NODE_5_length_280959_cov_13.347620	32800	34104	+	ybtS	1-1305/1305	===============	0/0	100	97.7	vfdb	NP_405477	(ybtS) salicylate synthase Irp9 [Yersiniabactin (VF0136)] [Yersinia pestis CO92]
	SRR5386120	NODE_7_length_234480_cov_13.751302	5374	5957	+	yagZ/ecpA	1-584/588	===============	0/0	99.32	90.07	vfdb	NP_286010	(yagZ/ecpA) E. coli common pilus structural subunit EcpA [ECP (VF0404)] [Escherichia coli O157:H7 str. EDL933]
	SRR5386136	NODE_5_length_242653_cov_11.278355	34202	34785	+	yagZ/ecpA	1-584/588	===============	0/0	99.32	90.07	vfdb	NP_286010	(yagZ/ecpA) E. coli common pilus structural subunit EcpA [ECP (VF0404)] [Escherichia coli O157:H7 str. EDL933]
	SRR5386630	NODE_4_length_244308_cov_12.903514	35544	36127	+	yagZ/ecpA	1-584/588	===============	0/0	99.32	90.07	vfdb	NP_286010	(yagZ/ecpA) E. coli common pilus structural subunit EcpA [ECP (VF0404)] [Escherichia coli O157:H7 str. EDL933]
	SRR5386632	NODE_2_length_415056_cov_14.501922	378930	379513	-	yagZ/ecpA	1-584/588	===============	0/0	99.32	90.07	vfdb	NP_286010	(yagZ/ecpA) E. coli common pilus structural subunit EcpA [ECP (VF0404)] [Escherichia coli O157:H7 str. EDL933]
	SRR5386640	NODE_6_length_242753_cov_14.930109	34205	34788	+	yagZ/ecpA	1-584/588	===============	0/0	99.32	90.07	vfdb	NP_286010	(yagZ/ecpA) E. coli common pilus structural subunit EcpA [ECP (VF0404)] [Escherichia coli O157:H7 str. EDL933]
	SRR5386641	NODE_2_length_394949_cov_17.434936	15203	15786	+	yagZ/ecpA	1-584/588	===============	0/0	99.32	90.07	vfdb	NP_286010	(yagZ/ecpA) E. coli common pilus structural subunit EcpA [ECP (VF0404)] [Escherichia coli O157:H7 str. EDL933]
	SRR5386689	NODE_30_length_62757_cov_9.691682	35543	36126	+	yagZ/ecpA	1-584/588	===============	0/0	99.32	90.07	vfdb	NP_286010	(yagZ/ecpA) E. coli common pilus structural subunit EcpA [ECP (VF0404)] [Escherichia coli O157:H7 str. EDL933]
	SRR5386711	NODE_52_length_32270_cov_9.494331	26314	26897	-	yagZ/ecpA	1-584/588	===============	0/0	99.32	90.07	vfdb	NP_286010	(yagZ/ecpA) E. coli common pilus structural subunit EcpA [ECP (VF0404)] [Escherichia coli O157:H7 str. EDL933]
	SRR5386757	NODE_6_length_259921_cov_20.296122	35543	36126	+	yagZ/ecpA	1-584/588	===============	0/0	99.32	90.07	vfdb	NP_286010	(yagZ/ecpA) E. coli common pilus structural subunit EcpA [ECP (VF0404)] [Escherichia coli O157:H7 str. EDL933]
	SRR5386925	NODE_4_length_164675_cov_6.454423	515	1819	-	ybtS	1-1305/1305	===============	0/0	100	97.62	vfdb	NP_405477	(ybtS) salicylate synthase Irp9 [Yersiniabactin (VF0136)] [Yersinia pestis CO92]
	SRR5386925	NODE_4_length_164675_cov_6.454423	1847	3127	-	ybtX	1-1281/1281	===============	0/0	100	97.74	vfdb	NP_405476	(ybtX) putative signal transducer [Yersiniabactin (VF0136)] [Yersinia pestis CO92]
	SRR5386925	NODE_4_length_164675_cov_6.454423	3120	4922	-	ybtQ	1-1803/1803	===============	0/0	100	99.83	vfdb	NP_405475	(ybtQ) inner membrane ABC-transporter YbtQ [Yersiniabactin (VF0136)] [Yersinia pestis CO92]
	SRR5386925	NODE_4_length_164675_cov_6.454423	4909	6711	-	ybtP	1-1803/1803	===============	0/0	100	99.72	vfdb	NP_405474	(ybtP) lipoprotein inner membrane ABC-transporter [Yersiniabactin (VF0136)] [Yersinia pestis CO92]
	SRR5386925	NODE_4_length_164675_cov_6.454423	6878	7837	+	ybtA	1-960/960	===============	0/0	100	99.9	vfdb	NP_405473	(ybtA) transcriptional regulator YbtA [Yersiniabactin (VF0136)] [Yersinia pestis CO92]
	SRR5386925	NODE_4_length_164675_cov_6.454423	8028	14135	+	irp2	1-6108/6108	===============	0/0	100	99.8	vfdb	NP_405472	(irp2) yersiniabactin biosynthetic protein Irp2 [Yersiniabactin (VF0136)] [Yersinia pestis CO92]
	SRR5386925	NODE_4_length_164675_cov_6.454423	14223	23714	+	irp1	1-9492/9492	===============	0/0	100	99.85	vfdb	NP_405471	(irp1) yersiniabactin biosynthetic protein Irp1 [Yersiniabactin (VF0136)] [Yersinia pestis CO92]
	SRR5386925	NODE_4_length_164675_cov_6.454423	23711	24811	+	ybtU	1-1101/1101	===============	0/0	100	99.64	vfdb	NP_405470	(ybtU) yersiniabactin biosynthetic protein YbtU [Yersiniabactin (VF0136)] [Yersinia pestis CO92]
	SRR5386925	NODE_4_length_164675_cov_6.454423	24808	25611	+	ybtT	1-804/804	===============	0/0	100	99.88	vfdb	NP_405469	(ybtT) yersiniabactin biosynthetic protein YbtT [Yersiniabactin (VF0136)] [Yersinia pestis CO92]
	SRR5386925	NODE_4_length_164675_cov_6.454423	25615	27192	+	ybtE	1-1578/1578	===============	0/0	100	99.81	vfdb	NP_405468	(ybtE) yersiniabactin siderophore biosynthetic protein [Yersiniabactin (VF0136)] [Yersinia pestis CO92]
	SRR5386925	NODE_4_length_164675_cov_6.454423	27323	29344	+	fyuA	1-2022/2022	===============	0/0	100	99.75	vfdb	NP_405467	(fyuA) pesticin/yersiniabactin receptor protein [Yersiniabactin (VF0136)] [Yersinia pestis CO92]
	SRR5386925	NODE_57_length_31978_cov_4.109820	5254	5837	+	yagZ/ecpA	1-584/588	===============	0/0	99.32	90.07	vfdb	NP_286010	(yagZ/ecpA) E. coli common pilus structural subunit EcpA [ECP (VF0404)] [Escherichia coli O157:H7 str. EDL933]
	SRR5387204	NODE_2_length_404652_cov_24.262229	76780	77363	+	yagZ/ecpA	1-584/588	===============	0/0	99.32	90.07	vfdb	NP_286010	(yagZ/ecpA) E. coli common pilus structural subunit EcpA [ECP (VF0404)] [Escherichia coli O157:H7 str. EDL933]
	SRR5387231	NODE_3_length_324483_cov_18.299297	73699	74282	+	yagZ/ecpA	1-584/588	===============	0/0	99.32	90.07	vfdb	NP_286010	(yagZ/ecpA) E. coli common pilus structural subunit EcpA [ECP (VF0404)] [Escherichia coli O157:H7 str. EDL933]
	SRR5467440	NODE_37_length_46304_cov_31.598896	36954	37537	+	yagZ/ecpA	1-584/588	===============	0/0	99.32	90.07	vfdb	NP_286010	(yagZ/ecpA) E. coli common pilus structural subunit EcpA [ECP (VF0404)] [Escherichia coli O157:H7 str. EDL933]
	SRR5467440	NODE_4_length_285726_cov_28.714474	9201	11222	-	fyuA	1-2022/2022	===============	0/0	100	99.9	vfdb	NP_405467	(fyuA) pesticin/yersiniabactin receptor protein [Yersiniabactin (VF0136)] [Yersinia pestis CO92]
	SRR5467440	NODE_4_length_285726_cov_28.714474	11353	12930	-	ybtE	1-1578/1578	===============	0/0	100	99.87	vfdb	NP_405468	(ybtE) yersiniabactin siderophore biosynthetic protein [Yersiniabactin (VF0136)] [Yersinia pestis CO92]
	SRR5467440	NODE_4_length_285726_cov_28.714474	12934	13737	-	ybtT	1-804/804	===============	0/0	100	99.5	vfdb	NP_405469	(ybtT) yersiniabactin biosynthetic protein YbtT [Yersiniabactin (VF0136)] [Yersinia pestis CO92]
	SRR5467440	NODE_4_length_285726_cov_28.714474	13734	14834	-	ybtU	1-1101/1101	===============	0/0	100	99.91	vfdb	NP_405470	(ybtU) yersiniabactin biosynthetic protein YbtU [Yersiniabactin (VF0136)] [Yersinia pestis CO92]
	SRR5467440	NODE_4_length_285726_cov_28.714474	14831	24322	-	irp1	1-9492/9492	===============	0/0	100	99.75	vfdb	NP_405471	(irp1) yersiniabactin biosynthetic protein Irp1 [Yersiniabactin (VF0136)] [Yersinia pestis CO92]
	SRR5467440	NODE_4_length_285726_cov_28.714474	24410	30517	-	irp2	1-6108/6108	===============	0/0	100	99.8	vfdb	NP_405472	(irp2) yersiniabactin biosynthetic protein Irp2 [Yersiniabactin (VF0136)] [Yersinia pestis CO92]
	SRR5467440	NODE_4_length_285726_cov_28.714474	30708	31667	-	ybtA	1-960/960	===============	0/0	100	99.69	vfdb	NP_405473	(ybtA) transcriptional regulator YbtA [Yersiniabactin (VF0136)] [Yersinia pestis CO92]
	SRR5467440	NODE_4_length_285726_cov_28.714474	31834	33636	+	ybtP	1-1803/1803	===============	0/0	100	99.67	vfdb	NP_405474	(ybtP) lipoprotein inner membrane ABC-transporter [Yersiniabactin (VF0136)] [Yersinia pestis CO92]
	SRR5467440	NODE_4_length_285726_cov_28.714474	33623	35425	+	ybtQ	1-1803/1803	===============	0/0	100	99.83	vfdb	NP_405475	(ybtQ) inner membrane ABC-transporter YbtQ [Yersiniabactin (VF0136)] [Yersinia pestis CO92]
	SRR5467440	NODE_4_length_285726_cov_28.714474	35418	36698	+	ybtX	1-1281/1281	===============	0/0	100	99.69	vfdb	NP_405476	(ybtX) putative signal transducer [Yersiniabactin (VF0136)] [Yersinia pestis CO92]
	SRR5467440	NODE_4_length_285726_cov_28.714474	36726	38030	+	ybtS	1-1305/1305	===============	0/0	100	99.85	vfdb	NP_405477	(ybtS) salicylate synthase Irp9 [Yersiniabactin (VF0136)] [Yersinia pestis CO92]
	SRR5642071	NODE_3_length_415653_cov_7.334890	77088	77671	+	yagZ/ecpA	1-584/588	===============	0/0	99.32	90.07	vfdb	NP_286010	(yagZ/ecpA) E. coli common pilus structural subunit EcpA [ECP (VF0404)] [Escherichia coli O157:H7 str. EDL933]
	SRR5642096	NODE_3_length_410379_cov_6.936382	76805	77388	+	yagZ/ecpA	1-584/588	===============	0/0	99.32	90.07	vfdb	NP_286010	(yagZ/ecpA) E. coli common pilus structural subunit EcpA [ECP (VF0404)] [Escherichia coli O157:H7 str. EDL933]
	SRR5666496	NODE_4_length_412914_cov_28.002524	76671	77254	+	yagZ/ecpA	1-584/588	===============	0/0	99.32	90.07	vfdb	NP_286010	(yagZ/ecpA) E. coli common pilus structural subunit EcpA [ECP (VF0404)] [Escherichia coli O157:H7 str. EDL933]
	SRR5714084	NODE_5_length_259920_cov_14.971734	35568	36151	+	yagZ/ecpA	1-584/588	===============	0/0	99.32	90.07	vfdb	NP_286010	(yagZ/ecpA) E. coli common pilus structural subunit EcpA [ECP (VF0404)] [Escherichia coli O157:H7 str. EDL933]
	SRR5806871	NODE_1_length_617004_cov_23.101299	539212	539795	-	yagZ/ecpA	1-584/588	===============	0/0	99.32	90.07	vfdb	NP_286010	(yagZ/ecpA) E. coli common pilus structural subunit EcpA [ECP (VF0404)] [Escherichia coli O157:H7 str. EDL933]
	SRR5806871	NODE_6_length_261581_cov_22.176054	9204	11225	-	fyuA	1-2022/2022	===============	0/0	100	99.9	vfdb	NP_405467	(fyuA) pesticin/yersiniabactin receptor protein [Yersiniabactin (VF0136)] [Yersinia pestis CO92]
	SRR5806871	NODE_6_length_261581_cov_22.176054	11356	12933	-	ybtE	1-1578/1578	===============	0/0	100	99.87	vfdb	NP_405468	(ybtE) yersiniabactin siderophore biosynthetic protein [Yersiniabactin (VF0136)] [Yersinia pestis CO92]
	SRR5806871	NODE_6_length_261581_cov_22.176054	12937	13740	-	ybtT	1-804/804	===============	0/0	100	99.5	vfdb	NP_405469	(ybtT) yersiniabactin biosynthetic protein YbtT [Yersiniabactin (VF0136)] [Yersinia pestis CO92]
	SRR5806871	NODE_6_length_261581_cov_22.176054	13737	14837	-	ybtU	1-1101/1101	===============	0/0	100	99.91	vfdb	NP_405470	(ybtU) yersiniabactin biosynthetic protein YbtU [Yersiniabactin (VF0136)] [Yersinia pestis CO92]
	SRR5806871	NODE_6_length_261581_cov_22.176054	14834	24325	-	irp1	1-9492/9492	===============	0/0	100	99.75	vfdb	NP_405471	(irp1) yersiniabactin biosynthetic protein Irp1 [Yersiniabactin (VF0136)] [Yersinia pestis CO92]
	SRR5806871	NODE_6_length_261581_cov_22.176054	24413	30520	-	irp2	1-6108/6108	===============	0/0	100	99.82	vfdb	NP_405472	(irp2) yersiniabactin biosynthetic protein Irp2 [Yersiniabactin (VF0136)] [Yersinia pestis CO92]
	SRR5806871	NODE_6_length_261581_cov_22.176054	30711	31670	-	ybtA	1-960/960	===============	0/0	100	99.69	vfdb	NP_405473	(ybtA) transcriptional regulator YbtA [Yersiniabactin (VF0136)] [Yersinia pestis CO92]
	SRR5806871	NODE_6_length_261581_cov_22.176054	31837	33639	+	ybtP	1-1803/1803	===============	0/0	100	99.67	vfdb	NP_405474	(ybtP) lipoprotein inner membrane ABC-transporter [Yersiniabactin (VF0136)] [Yersinia pestis CO92]
	SRR5806871	NODE_6_length_261581_cov_22.176054	33626	35428	+	ybtQ	1-1803/1803	===============	0/0	100	99.83	vfdb	NP_405475	(ybtQ) inner membrane ABC-transporter YbtQ [Yersiniabactin (VF0136)] [Yersinia pestis CO92]
	SRR5806871	NODE_6_length_261581_cov_22.176054	35421	36701	+	ybtX	1-1281/1281	===============	0/0	100	99.69	vfdb	NP_405476	(ybtX) putative signal transducer [Yersiniabactin (VF0136)] [Yersinia pestis CO92]
	SRR5806871	NODE_6_length_261581_cov_22.176054	36729	38033	+	ybtS	1-1305/1305	===============	0/0	100	99.85	vfdb	NP_405477	(ybtS) salicylate synthase Irp9 [Yersiniabactin (VF0136)] [Yersinia pestis CO92]
	SRR5942542	NODE_4_length_404630_cov_41.565169	327269	327852	-	yagZ/ecpA	1-584/588	===============	0/0	99.32	90.07	vfdb	NP_286010	(yagZ/ecpA) E. coli common pilus structural subunit EcpA [ECP (VF0404)] [Escherichia coli O157:H7 str. EDL933]
	SRR5973259	NODE_3_length_405581_cov_27.585952	76805	77388	+	yagZ/ecpA	1-584/588	===============	0/0	99.32	90.07	vfdb	NP_286010	(yagZ/ecpA) E. coli common pilus structural subunit EcpA [ECP (VF0404)] [Escherichia coli O157:H7 str. EDL933]
	SRR5973265	NODE_3_length_344185_cov_27.512302	15236	15819	+	yagZ/ecpA	1-584/588	===============	0/0	99.32	90.07	vfdb	NP_286010	(yagZ/ecpA) E. coli common pilus structural subunit EcpA [ECP (VF0404)] [Escherichia coli O157:H7 str. EDL933]
	SRR5973302	NODE_4_length_453398_cov_31.465007	73938	74521	+	yagZ/ecpA	1-584/588	===============	0/0	99.32	90.07	vfdb	NP_286010	(yagZ/ecpA) E. coli common pilus structural subunit EcpA [ECP (VF0404)] [Escherichia coli O157:H7 str. EDL933]
	SRR5973349	NODE_13_length_149748_cov_31.163122	15154	15737	+	yagZ/ecpA	1-584/588	===============	0/0	99.32	90.07	vfdb	NP_286010	(yagZ/ecpA) E. coli common pilus structural subunit EcpA [ECP (VF0404)] [Escherichia coli O157:H7 str. EDL933]
	SRR5973349	NODE_6_length_337908_cov_23.744134	218892	220196	-	ybtS	1-1305/1305	===============	0/0	100	99.85	vfdb	NP_405477	(ybtS) salicylate synthase Irp9 [Yersiniabactin (VF0136)] [Yersinia pestis CO92]
	SRR5973349	NODE_6_length_337908_cov_23.744134	220224	221504	-	ybtX	1-1281/1281	===============	0/0	100	99.92	vfdb	NP_405476	(ybtX) putative signal transducer [Yersiniabactin (VF0136)] [Yersinia pestis CO92]
	SRR5973349	NODE_6_length_337908_cov_23.744134	221497	223299	-	ybtQ	1-1803/1803	===============	0/0	100	99.89	vfdb	NP_405475	(ybtQ) inner membrane ABC-transporter YbtQ [Yersiniabactin (VF0136)] [Yersinia pestis CO92]
	SRR5973349	NODE_6_length_337908_cov_23.744134	223286	225088	-	ybtP	1-1803/1803	===============	0/0	100	99.83	vfdb	NP_405474	(ybtP) lipoprotein inner membrane ABC-transporter [Yersiniabactin (VF0136)] [Yersinia pestis CO92]
	SRR5973349	NODE_6_length_337908_cov_23.744134	225255	226214	+	ybtA	1-960/960	===============	0/0	100	99.79	vfdb	NP_405473	(ybtA) transcriptional regulator YbtA [Yersiniabactin (VF0136)] [Yersinia pestis CO92]
	SRR5973349	NODE_6_length_337908_cov_23.744134	226405	232512	+	irp2	1-6108/6108	===============	0/0	100	99.85	vfdb	NP_405472	(irp2) yersiniabactin biosynthetic protein Irp2 [Yersiniabactin (VF0136)] [Yersinia pestis CO92]
	SRR5973349	NODE_6_length_337908_cov_23.744134	232600	242091	+	irp1	1-9492/9492	===============	0/0	100	99.82	vfdb	NP_405471	(irp1) yersiniabactin biosynthetic protein Irp1 [Yersiniabactin (VF0136)] [Yersinia pestis CO92]
	SRR5973349	NODE_6_length_337908_cov_23.744134	242088	243188	+	ybtU	1-1101/1101	===============	0/0	100	99.91	vfdb	NP_405470	(ybtU) yersiniabactin biosynthetic protein YbtU [Yersiniabactin (VF0136)] [Yersinia pestis CO92]
	SRR5973349	NODE_6_length_337908_cov_23.744134	243185	243988	+	ybtT	1-804/804	===============	0/0	100	99.75	vfdb	NP_405469	(ybtT) yersiniabactin biosynthetic protein YbtT [Yersiniabactin (VF0136)] [Yersinia pestis CO92]
	SRR5973349	NODE_6_length_337908_cov_23.744134	243992	245569	+	ybtE	1-1578/1578	===============	0/0	100	99.94	vfdb	NP_405468	(ybtE) yersiniabactin siderophore biosynthetic protein [Yersiniabactin (VF0136)] [Yersinia pestis CO92]
	SRR5973349	NODE_6_length_337908_cov_23.744134	245700	247721	+	fyuA	1-2022/2022	===============	0/0	100	99.8	vfdb	NP_405467	(fyuA) pesticin/yersiniabactin receptor protein [Yersiniabactin (VF0136)] [Yersinia pestis CO92]
	SRR5973354	NODE_3_length_617968_cov_27.781034	519214	519797	-	yagZ/ecpA	1-584/588	===============	0/0	99.32	90.07	vfdb	NP_286010	(yagZ/ecpA) E. coli common pilus structural subunit EcpA [ECP (VF0404)] [Escherichia coli O157:H7 str. EDL933]
	SRR5973383	NODE_8_length_268635_cov_17.155618	182453	183757	-	ybtS	1-1305/1305	===============	0/0	100	97.7	vfdb	NP_405477	(ybtS) salicylate synthase Irp9 [Yersiniabactin (VF0136)] [Yersinia pestis CO92]
	SRR5973383	NODE_8_length_268635_cov_17.155618	183785	185065	-	ybtX	1-1281/1281	===============	0/0	100	97.58	vfdb	NP_405476	(ybtX) putative signal transducer [Yersiniabactin (VF0136)] [Yersinia pestis CO92]
	SRR5973383	NODE_8_length_268635_cov_17.155618	185058	186860	-	ybtQ	1-1803/1803	===============	0/0	100	99.89	vfdb	NP_405475	(ybtQ) inner membrane ABC-transporter YbtQ [Yersiniabactin (VF0136)] [Yersinia pestis CO92]
	SRR5973383	NODE_8_length_268635_cov_17.155618	186847	188649	-	ybtP	1-1803/1803	===============	0/0	100	99.56	vfdb	NP_405474	(ybtP) lipoprotein inner membrane ABC-transporter [Yersiniabactin (VF0136)] [Yersinia pestis CO92]
	SRR5973383	NODE_8_length_268635_cov_17.155618	188816	189775	+	ybtA	1-960/960	===============	0/0	100	99.69	vfdb	NP_405473	(ybtA) transcriptional regulator YbtA [Yersiniabactin (VF0136)] [Yersinia pestis CO92]
	SRR5973383	NODE_8_length_268635_cov_17.155618	189966	196073	+	irp2	1-6108/6108	===============	0/0	100	99.7	vfdb	NP_405472	(irp2) yersiniabactin biosynthetic protein Irp2 [Yersiniabactin (VF0136)] [Yersinia pestis CO92]
	SRR5973383	NODE_8_length_268635_cov_17.155618	196161	205652	+	irp1	1-9492/9492	===============	0/0	100	99.77	vfdb	NP_405471	(irp1) yersiniabactin biosynthetic protein Irp1 [Yersiniabactin (VF0136)] [Yersinia pestis CO92]
	SRR5973383	NODE_8_length_268635_cov_17.155618	205649	206749	+	ybtU	1-1101/1101	===============	0/0	100	99.64	vfdb	NP_405470	(ybtU) yersiniabactin biosynthetic protein YbtU [Yersiniabactin (VF0136)] [Yersinia pestis CO92]
	SRR5973383	NODE_8_length_268635_cov_17.155618	206746	207549	+	ybtT	1-804/804	===============	0/0	100	99.63	vfdb	NP_405469	(ybtT) yersiniabactin biosynthetic protein YbtT [Yersiniabactin (VF0136)] [Yersinia pestis CO92]
	SRR5973383	NODE_8_length_268635_cov_17.155618	207553	209130	+	ybtE	1-1578/1578	===============	0/0	100	99.62	vfdb	NP_405468	(ybtE) yersiniabactin siderophore biosynthetic protein [Yersiniabactin (VF0136)] [Yersinia pestis CO92]
	SRR5973383	NODE_8_length_268635_cov_17.155618	209261	211282	+	fyuA	1-2022/2022	===============	0/0	100	99.95	vfdb	NP_405467	(fyuA) pesticin/yersiniabactin receptor protein [Yersiniabactin (VF0136)] [Yersinia pestis CO92]
	SRR5973383	NODE_9_length_266121_cov_22.695431	15128	15711	+	yagZ/ecpA	1-584/588	===============	0/0	99.32	90.07	vfdb	NP_286010	(yagZ/ecpA) E. coli common pilus structural subunit EcpA [ECP (VF0404)] [Escherichia coli O157:H7 str. EDL933]
	SRR5973391	NODE_1_length_333203_cov_18.880641	312907	313490	-	yagZ/ecpA	1-584/588	===============	0/0	99.32	90.07	vfdb	NP_286010	(yagZ/ecpA) E. coli common pilus structural subunit EcpA [ECP (VF0404)] [Escherichia coli O157:H7 str. EDL933]
	SRR5973403	NODE_8_length_208923_cov_23.012886	115	698	+	yagZ/ecpA	1-584/588	===============	0/0	99.32	90.07	vfdb	NP_286010	(yagZ/ecpA) E. coli common pilus structural subunit EcpA [ECP (VF0404)] [Escherichia coli O157:H7 str. EDL933]
	SRR6164075	NODE_14_length_143205_cov_35.213632	65629	66212	-	yagZ/ecpA	1-584/588	===============	0/0	99.32	90.07	vfdb	NP_286010	(yagZ/ecpA) E. coli common pilus structural subunit EcpA [ECP (VF0404)] [Escherichia coli O157:H7 str. EDL933]
	SRR6164075	NODE_5_length_255903_cov_35.382203	217875	219179	-	ybtS	1-1305/1305	===============	0/0	100	99.85	vfdb	NP_405477	(ybtS) salicylate synthase Irp9 [Yersiniabactin (VF0136)] [Yersinia pestis CO92]
	SRR6164075	NODE_5_length_255903_cov_35.382203	219207	220487	-	ybtX	1-1281/1281	===============	0/0	100	99.69	vfdb	NP_405476	(ybtX) putative signal transducer [Yersiniabactin (VF0136)] [Yersinia pestis CO92]
	SRR6164075	NODE_5_length_255903_cov_35.382203	220480	222282	-	ybtQ	1-1803/1803	===============	0/0	100	99.83	vfdb	NP_405475	(ybtQ) inner membrane ABC-transporter YbtQ [Yersiniabactin (VF0136)] [Yersinia pestis CO92]
	SRR6164075	NODE_5_length_255903_cov_35.382203	222269	224071	-	ybtP	1-1803/1803	===============	0/0	100	99.67	vfdb	NP_405474	(ybtP) lipoprotein inner membrane ABC-transporter [Yersiniabactin (VF0136)] [Yersinia pestis CO92]
	SRR6164075	NODE_5_length_255903_cov_35.382203	224238	225197	+	ybtA	1-960/960	===============	0/0	100	99.69	vfdb	NP_405473	(ybtA) transcriptional regulator YbtA [Yersiniabactin (VF0136)] [Yersinia pestis CO92]
	SRR6164075	NODE_5_length_255903_cov_35.382203	225388	231495	+	irp2	1-6108/6108	===============	0/0	100	99.8	vfdb	NP_405472	(irp2) yersiniabactin biosynthetic protein Irp2 [Yersiniabactin (VF0136)] [Yersinia pestis CO92]
	SRR6164075	NODE_5_length_255903_cov_35.382203	231583	241074	+	irp1	1-9492/9492	===============	0/0	100	99.76	vfdb	NP_405471	(irp1) yersiniabactin biosynthetic protein Irp1 [Yersiniabactin (VF0136)] [Yersinia pestis CO92]
	SRR6164075	NODE_5_length_255903_cov_35.382203	241071	242171	+	ybtU	1-1101/1101	===============	0/0	100	99.91	vfdb	NP_405470	(ybtU) yersiniabactin biosynthetic protein YbtU [Yersiniabactin (VF0136)] [Yersinia pestis CO92]
	SRR6164075	NODE_5_length_255903_cov_35.382203	242168	242971	+	ybtT	1-804/804	===============	0/0	100	99.5	vfdb	NP_405469	(ybtT) yersiniabactin biosynthetic protein YbtT [Yersiniabactin (VF0136)] [Yersinia pestis CO92]
	SRR6164075	NODE_5_length_255903_cov_35.382203	242975	244552	+	ybtE	1-1578/1578	===============	0/0	100	99.87	vfdb	NP_405468	(ybtE) yersiniabactin siderophore biosynthetic protein [Yersiniabactin (VF0136)] [Yersinia pestis CO92]
	SRR6164075	NODE_5_length_255903_cov_35.382203	244683	246704	+	fyuA	1-2022/2022	===============	0/0	100	99.85	vfdb	NP_405467	(fyuA) pesticin/yersiniabactin receptor protein [Yersiniabactin (VF0136)] [Yersinia pestis CO92]
	SRR6710148	NODE_4_length_336286_cov_33.324689	258735	259318	-	yagZ/ecpA	1-584/588	===============	0/0	99.32	90.07	vfdb	NP_286010	(yagZ/ecpA) E. coli common pilus structural subunit EcpA [ECP (VF0404)] [Escherichia coli O157:H7 str. EDL933]
	SRR6710187	NODE_5_length_280997_cov_34.392807	21650	22233	+	yagZ/ecpA	1-584/588	===============	0/0	99.32	90.07	vfdb	NP_286010	(yagZ/ecpA) E. coli common pilus structural subunit EcpA [ECP (VF0404)] [Escherichia coli O157:H7 str. EDL933]
	SRR6710431	NODE_3_length_405089_cov_25.043186	327512	328095	-	yagZ/ecpA	1-584/588	===============	0/0	99.32	90.07	vfdb	NP_286010	(yagZ/ecpA) E. coli common pilus structural subunit EcpA [ECP (VF0404)] [Escherichia coli O157:H7 str. EDL933]
	SRR6711602	NODE_4_length_347157_cov_36.213722	19425	20008	+	yagZ/ecpA	1-584/588	===============	0/0	99.32	90.07	vfdb	NP_286010	(yagZ/ecpA) E. coli common pilus structural subunit EcpA [ECP (VF0404)] [Escherichia coli O157:H7 str. EDL933]
	SRR6852553	NODE_5_length_402774_cov_26.868268	73666	74249	+	yagZ/ecpA	1-584/588	===============	0/0	99.32	90.07	vfdb	NP_286010	(yagZ/ecpA) E. coli common pilus structural subunit EcpA [ECP (VF0404)] [Escherichia coli O157:H7 str. EDL933]
	SRR6958733	NODE_3_length_405860_cov_36.481564	76893	77476	+	yagZ/ecpA	1-584/588	===============	0/0	99.32	90.07	vfdb	NP_286010	(yagZ/ecpA) E. coli common pilus structural subunit EcpA [ECP (VF0404)] [Escherichia coli O157:H7 str. EDL933]
	SRR6958763	NODE_1_length_1755425_cov_34.275226	566101	568122	-	fyuA	1-2022/2022	===============	0/0	100	99.95	vfdb	NP_405467	(fyuA) pesticin/yersiniabactin receptor protein [Yersiniabactin (VF0136)] [Yersinia pestis CO92]
	SRR6958763	NODE_1_length_1755425_cov_34.275226	568253	569830	-	ybtE	1-1578/1578	===============	0/0	100	99.68	vfdb	NP_405468	(ybtE) yersiniabactin siderophore biosynthetic protein [Yersiniabactin (VF0136)] [Yersinia pestis CO92]
	SRR6958763	NODE_1_length_1755425_cov_34.275226	569834	570637	-	ybtT	1-804/804	===============	0/0	100	99.63	vfdb	NP_405469	(ybtT) yersiniabactin biosynthetic protein YbtT [Yersiniabactin (VF0136)] [Yersinia pestis CO92]
	SRR6958763	NODE_1_length_1755425_cov_34.275226	570634	571734	-	ybtU	1-1101/1101	===============	0/0	100	99.64	vfdb	NP_405470	(ybtU) yersiniabactin biosynthetic protein YbtU [Yersiniabactin (VF0136)] [Yersinia pestis CO92]
	SRR6958763	NODE_1_length_1755425_cov_34.275226	571731	581222	-	irp1	1-9492/9492	===============	0/0	100	99.78	vfdb	NP_405471	(irp1) yersiniabactin biosynthetic protein Irp1 [Yersiniabactin (VF0136)] [Yersinia pestis CO92]
	SRR6958763	NODE_1_length_1755425_cov_34.275226	581310	587417	-	irp2	1-6108/6108	===============	0/0	100	99.74	vfdb	NP_405472	(irp2) yersiniabactin biosynthetic protein Irp2 [Yersiniabactin (VF0136)] [Yersinia pestis CO92]
	SRR6958763	NODE_1_length_1755425_cov_34.275226	587608	588567	-	ybtA	1-960/960	===============	0/0	100	99.69	vfdb	NP_405473	(ybtA) transcriptional regulator YbtA [Yersiniabactin (VF0136)] [Yersinia pestis CO92]
	SRR6958763	NODE_1_length_1755425_cov_34.275226	588734	590536	+	ybtP	1-1803/1803	===============	0/0	100	99.56	vfdb	NP_405474	(ybtP) lipoprotein inner membrane ABC-transporter [Yersiniabactin (VF0136)] [Yersinia pestis CO92]
	SRR6958763	NODE_1_length_1755425_cov_34.275226	590523	592325	+	ybtQ	1-1803/1803	===============	0/0	100	99.89	vfdb	NP_405475	(ybtQ) inner membrane ABC-transporter YbtQ [Yersiniabactin (VF0136)] [Yersinia pestis CO92]
	SRR6958763	NODE_1_length_1755425_cov_34.275226	592318	593598	+	ybtX	1-1281/1281	===============	0/0	100	97.58	vfdb	NP_405476	(ybtX) putative signal transducer [Yersiniabactin (VF0136)] [Yersinia pestis CO92]
	SRR6958763	NODE_1_length_1755425_cov_34.275226	593626	594930	+	ybtS	1-1305/1305	===============	0/0	100	97.7	vfdb	NP_405477	(ybtS) salicylate synthase Irp9 [Yersiniabactin (VF0136)] [Yersinia pestis CO92]
	SRR6958763	NODE_3_length_405363_cov_34.479122	76804	77387	+	yagZ/ecpA	1-584/588	===============	0/0	99.32	90.07	vfdb	NP_286010	(yagZ/ecpA) E. coli common pilus structural subunit EcpA [ECP (VF0404)] [Escherichia coli O157:H7 str. EDL933]
	SRR6958783	NODE_4_length_406080_cov_27.765824	328697	329280	-	yagZ/ecpA	1-584/588	===============	0/0	99.32	90.07	vfdb	NP_286010	(yagZ/ecpA) E. coli common pilus structural subunit EcpA [ECP (VF0404)] [Escherichia coli O157:H7 str. EDL933]
	SRR6958787	NODE_12_length_103989_cov_26.593050	26606	27189	-	yagZ/ecpA	1-584/588	===============	0/0	99.32	90.07	vfdb	NP_286010	(yagZ/ecpA) E. coli common pilus structural subunit EcpA [ECP (VF0404)] [Escherichia coli O157:H7 str. EDL933]
	SRR6958788	NODE_5_length_405378_cov_32.903676	76801	77384	+	yagZ/ecpA	1-584/588	===============	0/0	99.32	90.07	vfdb	NP_286010	(yagZ/ecpA) E. coli common pilus structural subunit EcpA [ECP (VF0404)] [Escherichia coli O157:H7 str. EDL933]
	SRR6958789	NODE_4_length_405700_cov_27.468626	328315	328898	-	yagZ/ecpA	1-584/588	===============	0/0	99.32	90.07	vfdb	NP_286010	(yagZ/ecpA) E. coli common pilus structural subunit EcpA [ECP (VF0404)] [Escherichia coli O157:H7 str. EDL933]
	SRR6958799	NODE_3_length_376084_cov_32.550647	298609	299192	-	yagZ/ecpA	1-584/588	===============	0/0	99.32	90.07	vfdb	NP_286010	(yagZ/ecpA) E. coli common pilus structural subunit EcpA [ECP (VF0404)] [Escherichia coli O157:H7 str. EDL933]
	SRR6958799	NODE_8_length_277983_cov_30.730161	105167	107188	-	fyuA	1-2022/2022	===============	0/0	100	99.9	vfdb	NP_405467	(fyuA) pesticin/yersiniabactin receptor protein [Yersiniabactin (VF0136)] [Yersinia pestis CO92]
	SRR6958799	NODE_8_length_277983_cov_30.730161	107319	108896	-	ybtE	1-1578/1578	===============	0/0	100	99.68	vfdb	NP_405468	(ybtE) yersiniabactin siderophore biosynthetic protein [Yersiniabactin (VF0136)] [Yersinia pestis CO92]
	SRR6958799	NODE_8_length_277983_cov_30.730161	108900	109703	-	ybtT	1-804/804	===============	0/0	100	99.63	vfdb	NP_405469	(ybtT) yersiniabactin biosynthetic protein YbtT [Yersiniabactin (VF0136)] [Yersinia pestis CO92]
	SRR6958799	NODE_8_length_277983_cov_30.730161	109700	110800	-	ybtU	1-1101/1101	===============	0/0	100	99.64	vfdb	NP_405470	(ybtU) yersiniabactin biosynthetic protein YbtU [Yersiniabactin (VF0136)] [Yersinia pestis CO92]
	SRR6958799	NODE_8_length_277983_cov_30.730161	110797	120288	-	irp1	1-9492/9492	===============	0/0	100	99.78	vfdb	NP_405471	(irp1) yersiniabactin biosynthetic protein Irp1 [Yersiniabactin (VF0136)] [Yersinia pestis CO92]
	SRR6958799	NODE_8_length_277983_cov_30.730161	120376	126483	-	irp2	1-6108/6108	===============	0/0	100	99.74	vfdb	NP_405472	(irp2) yersiniabactin biosynthetic protein Irp2 [Yersiniabactin (VF0136)] [Yersinia pestis CO92]
	SRR6958799	NODE_8_length_277983_cov_30.730161	126674	127633	-	ybtA	1-960/960	===============	0/0	100	99.69	vfdb	NP_405473	(ybtA) transcriptional regulator YbtA [Yersiniabactin (VF0136)] [Yersinia pestis CO92]
	SRR6958799	NODE_8_length_277983_cov_30.730161	127800	129602	+	ybtP	1-1803/1803	===============	0/0	100	99.56	vfdb	NP_405474	(ybtP) lipoprotein inner membrane ABC-transporter [Yersiniabactin (VF0136)] [Yersinia pestis CO92]
	SRR6958799	NODE_8_length_277983_cov_30.730161	129589	131391	+	ybtQ	1-1803/1803	===============	0/0	100	99.89	vfdb	NP_405475	(ybtQ) inner membrane ABC-transporter YbtQ [Yersiniabactin (VF0136)] [Yersinia pestis CO92]
	SRR6958799	NODE_8_length_277983_cov_30.730161	131384	132664	+	ybtX	1-1281/1281	===============	0/0	100	97.58	vfdb	NP_405476	(ybtX) putative signal transducer [Yersiniabactin (VF0136)] [Yersinia pestis CO92]
	SRR6958799	NODE_8_length_277983_cov_30.730161	132692	133996	+	ybtS	1-1305/1305	===============	0/0	100	97.7	vfdb	NP_405477	(ybtS) salicylate synthase Irp9 [Yersiniabactin (VF0136)] [Yersinia pestis CO92]
	SRR6958801	NODE_3_length_406924_cov_33.361819	76803	77386	+	yagZ/ecpA	1-584/588	===============	0/0	99.32	90.07	vfdb	NP_286010	(yagZ/ecpA) E. coli common pilus structural subunit EcpA [ECP (VF0404)] [Escherichia coli O157:H7 str. EDL933]
	SRR6958801	NODE_7_length_355607_cov_31.383091	143869	145173	-	ybtS	1-1305/1305	===============	0/0	100	97.7	vfdb	NP_405477	(ybtS) salicylate synthase Irp9 [Yersiniabactin (VF0136)] [Yersinia pestis CO92]
	SRR6958801	NODE_7_length_355607_cov_31.383091	145201	146481	-	ybtX	1-1281/1281	===============	0/0	100	97.58	vfdb	NP_405476	(ybtX) putative signal transducer [Yersiniabactin (VF0136)] [Yersinia pestis CO92]
	SRR6958801	NODE_7_length_355607_cov_31.383091	146474	148276	-	ybtQ	1-1803/1803	===============	0/0	100	99.89	vfdb	NP_405475	(ybtQ) inner membrane ABC-transporter YbtQ [Yersiniabactin (VF0136)] [Yersinia pestis CO92]
	SRR6958801	NODE_7_length_355607_cov_31.383091	148263	150065	-	ybtP	1-1803/1803	===============	0/0	100	99.56	vfdb	NP_405474	(ybtP) lipoprotein inner membrane ABC-transporter [Yersiniabactin (VF0136)] [Yersinia pestis CO92]
	SRR6958801	NODE_7_length_355607_cov_31.383091	150232	151191	+	ybtA	1-960/960	===============	0/0	100	99.69	vfdb	NP_405473	(ybtA) transcriptional regulator YbtA [Yersiniabactin (VF0136)] [Yersinia pestis CO92]
	SRR6958801	NODE_7_length_355607_cov_31.383091	151382	157489	+	irp2	1-6108/6108	===============	0/0	100	99.74	vfdb	NP_405472	(irp2) yersiniabactin biosynthetic protein Irp2 [Yersiniabactin (VF0136)] [Yersinia pestis CO92]
	SRR6958801	NODE_7_length_355607_cov_31.383091	157577	167068	+	irp1	1-9492/9492	===============	0/0	100	99.78	vfdb	NP_405471	(irp1) yersiniabactin biosynthetic protein Irp1 [Yersiniabactin (VF0136)] [Yersinia pestis CO92]
	SRR6958801	NODE_7_length_355607_cov_31.383091	167065	168165	+	ybtU	1-1101/1101	===============	0/0	100	99.64	vfdb	NP_405470	(ybtU) yersiniabactin biosynthetic protein YbtU [Yersiniabactin (VF0136)] [Yersinia pestis CO92]
	SRR6958801	NODE_7_length_355607_cov_31.383091	168162	168965	+	ybtT	1-804/804	===============	0/0	100	99.63	vfdb	NP_405469	(ybtT) yersiniabactin biosynthetic protein YbtT [Yersiniabactin (VF0136)] [Yersinia pestis CO92]
	SRR6958801	NODE_7_length_355607_cov_31.383091	168969	170546	+	ybtE	1-1578/1578	===============	0/0	100	99.68	vfdb	NP_405468	(ybtE) yersiniabactin siderophore biosynthetic protein [Yersiniabactin (VF0136)] [Yersinia pestis CO92]
	SRR6958801	NODE_7_length_355607_cov_31.383091	170677	172698	+	fyuA	1-2022/2022	===============	0/0	100	99.85	vfdb	NP_405467	(fyuA) pesticin/yersiniabactin receptor protein [Yersiniabactin (VF0136)] [Yersinia pestis CO92]
	SRR6958823	NODE_5_length_402567_cov_30.429435	73666	74249	+	yagZ/ecpA	1-584/588	===============	0/0	99.32	90.07	vfdb	NP_286010	(yagZ/ecpA) E. coli common pilus structural subunit EcpA [ECP (VF0404)] [Escherichia coli O157:H7 str. EDL933]
	SRR7012076	NODE_1_length_1511324_cov_29.610023	876683	877987	-	ybtS	1-1305/1305	===============	0/0	100	97.7	vfdb	NP_405477	(ybtS) salicylate synthase Irp9 [Yersiniabactin (VF0136)] [Yersinia pestis CO92]
	SRR7012076	NODE_1_length_1511324_cov_29.610023	878015	879295	-	ybtX	1-1281/1281	===============	0/0	100	97.58	vfdb	NP_405476	(ybtX) putative signal transducer [Yersiniabactin (VF0136)] [Yersinia pestis CO92]
	SRR7012076	NODE_1_length_1511324_cov_29.610023	879288	881090	-	ybtQ	1-1803/1803	===============	0/0	100	99.89	vfdb	NP_405475	(ybtQ) inner membrane ABC-transporter YbtQ [Yersiniabactin (VF0136)] [Yersinia pestis CO92]
	SRR7012076	NODE_1_length_1511324_cov_29.610023	881077	882879	-	ybtP	1-1803/1803	===============	0/0	100	99.56	vfdb	NP_405474	(ybtP) lipoprotein inner membrane ABC-transporter [Yersiniabactin (VF0136)] [Yersinia pestis CO92]
	SRR7012076	NODE_1_length_1511324_cov_29.610023	883046	884005	+	ybtA	1-960/960	===============	0/0	100	99.69	vfdb	NP_405473	(ybtA) transcriptional regulator YbtA [Yersiniabactin (VF0136)] [Yersinia pestis CO92]
	SRR7012076	NODE_1_length_1511324_cov_29.610023	884196	890303	+	irp2	1-6108/6108	===============	0/0	100	99.74	vfdb	NP_405472	(irp2) yersiniabactin biosynthetic protein Irp2 [Yersiniabactin (VF0136)] [Yersinia pestis CO92]
	SRR7012076	NODE_1_length_1511324_cov_29.610023	890391	899882	+	irp1	1-9492/9492	===============	0/0	100	99.78	vfdb	NP_405471	(irp1) yersiniabactin biosynthetic protein Irp1 [Yersiniabactin (VF0136)] [Yersinia pestis CO92]
	SRR7012076	NODE_1_length_1511324_cov_29.610023	899879	900979	+	ybtU	1-1101/1101	===============	0/0	100	99.64	vfdb	NP_405470	(ybtU) yersiniabactin biosynthetic protein YbtU [Yersiniabactin (VF0136)] [Yersinia pestis CO92]
	SRR7012076	NODE_1_length_1511324_cov_29.610023	900976	901779	+	ybtT	1-804/804	===============	0/0	100	99.63	vfdb	NP_405469	(ybtT) yersiniabactin biosynthetic protein YbtT [Yersiniabactin (VF0136)] [Yersinia pestis CO92]
	SRR7012076	NODE_1_length_1511324_cov_29.610023	901783	903360	+	ybtE	1-1578/1578	===============	0/0	100	99.68	vfdb	NP_405468	(ybtE) yersiniabactin siderophore biosynthetic protein [Yersiniabactin (VF0136)] [Yersinia pestis CO92]
	SRR7012076	NODE_1_length_1511324_cov_29.610023	903491	905512	+	fyuA	1-2022/2022	===============	0/0	100	99.95	vfdb	NP_405467	(fyuA) pesticin/yersiniabactin receptor protein [Yersiniabactin (VF0136)] [Yersinia pestis CO92]
	SRR7012076	NODE_2_length_405140_cov_33.973218	327753	328336	-	yagZ/ecpA	1-584/588	===============	0/0	99.32	90.07	vfdb	NP_286010	(yagZ/ecpA) E. coli common pilus structural subunit EcpA [ECP (VF0404)] [Escherichia coli O157:H7 str. EDL933]
	SRR7160684	NODE_10_length_213409_cov_11.543997	9200	11221	-	fyuA	1-2022/2022	===============	0/0	100	99.9	vfdb	NP_405467	(fyuA) pesticin/yersiniabactin receptor protein [Yersiniabactin (VF0136)] [Yersinia pestis CO92]
	SRR7160684	NODE_10_length_213409_cov_11.543997	11352	12929	-	ybtE	1-1578/1578	===============	0/0	100	99.87	vfdb	NP_405468	(ybtE) yersiniabactin siderophore biosynthetic protein [Yersiniabactin (VF0136)] [Yersinia pestis CO92]
	SRR7160684	NODE_10_length_213409_cov_11.543997	12933	13736	-	ybtT	1-804/804	===============	0/0	100	99.5	vfdb	NP_405469	(ybtT) yersiniabactin biosynthetic protein YbtT [Yersiniabactin (VF0136)] [Yersinia pestis CO92]
	SRR7160684	NODE_10_length_213409_cov_11.543997	13733	14833	-	ybtU	1-1101/1101	===============	0/0	100	99.91	vfdb	NP_405470	(ybtU) yersiniabactin biosynthetic protein YbtU [Yersiniabactin (VF0136)] [Yersinia pestis CO92]
	SRR7160684	NODE_10_length_213409_cov_11.543997	14830	24321	-	irp1	1-9492/9492	===============	0/0	100	99.75	vfdb	NP_405471	(irp1) yersiniabactin biosynthetic protein Irp1 [Yersiniabactin (VF0136)] [Yersinia pestis CO92]
	SRR7160684	NODE_10_length_213409_cov_11.543997	24409	30516	-	irp2	1-6108/6108	===============	0/0	100	99.8	vfdb	NP_405472	(irp2) yersiniabactin biosynthetic protein Irp2 [Yersiniabactin (VF0136)] [Yersinia pestis CO92]
	SRR7160684	NODE_10_length_213409_cov_11.543997	30707	31666	-	ybtA	1-960/960	===============	0/0	100	99.69	vfdb	NP_405473	(ybtA) transcriptional regulator YbtA [Yersiniabactin (VF0136)] [Yersinia pestis CO92]
	SRR7160684	NODE_10_length_213409_cov_11.543997	31833	33635	+	ybtP	1-1803/1803	===============	0/0	100	99.67	vfdb	NP_405474	(ybtP) lipoprotein inner membrane ABC-transporter [Yersiniabactin (VF0136)] [Yersinia pestis CO92]
	SRR7160684	NODE_10_length_213409_cov_11.543997	33622	35424	+	ybtQ	1-1803/1803	===============	0/0	100	99.78	vfdb	NP_405475	(ybtQ) inner membrane ABC-transporter YbtQ [Yersiniabactin (VF0136)] [Yersinia pestis CO92]
	SRR7160684	NODE_10_length_213409_cov_11.543997	35417	36697	+	ybtX	1-1281/1281	===============	0/0	100	99.69	vfdb	NP_405476	(ybtX) putative signal transducer [Yersiniabactin (VF0136)] [Yersinia pestis CO92]
	SRR7160684	NODE_10_length_213409_cov_11.543997	36725	38029	+	ybtS	1-1305/1305	===============	0/0	100	99.85	vfdb	NP_405477	(ybtS) salicylate synthase Irp9 [Yersiniabactin (VF0136)] [Yersinia pestis CO92]
	SRR7160684	NODE_1_length_596455_cov_12.355690	519070	519653	-	yagZ/ecpA	1-584/588	===============	0/0	99.32	90.07	vfdb	NP_286010	(yagZ/ecpA) E. coli common pilus structural subunit EcpA [ECP (VF0404)] [Escherichia coli O157:H7 str. EDL933]
	SRR7160694	NODE_1_length_597493_cov_18.358890	519811	520394	-	yagZ/ecpA	1-584/588	===============	0/0	99.32	90.07	vfdb	NP_286010	(yagZ/ecpA) E. coli common pilus structural subunit EcpA [ECP (VF0404)] [Escherichia coli O157:H7 str. EDL933]
	SRR7160694	NODE_8_length_213409_cov_17.155980	175381	176685	-	ybtS	1-1305/1305	===============	0/0	100	99.85	vfdb	NP_405477	(ybtS) salicylate synthase Irp9 [Yersiniabactin (VF0136)] [Yersinia pestis CO92]
	SRR7160694	NODE_8_length_213409_cov_17.155980	176713	177993	-	ybtX	1-1281/1281	===============	0/0	100	99.69	vfdb	NP_405476	(ybtX) putative signal transducer [Yersiniabactin (VF0136)] [Yersinia pestis CO92]
	SRR7160694	NODE_8_length_213409_cov_17.155980	177986	179788	-	ybtQ	1-1803/1803	===============	0/0	100	99.78	vfdb	NP_405475	(ybtQ) inner membrane ABC-transporter YbtQ [Yersiniabactin (VF0136)] [Yersinia pestis CO92]
	SRR7160694	NODE_8_length_213409_cov_17.155980	179775	181577	-	ybtP	1-1803/1803	===============	0/0	100	99.67	vfdb	NP_405474	(ybtP) lipoprotein inner membrane ABC-transporter [Yersiniabactin (VF0136)] [Yersinia pestis CO92]
	SRR7160694	NODE_8_length_213409_cov_17.155980	181744	182703	+	ybtA	1-960/960	===============	0/0	100	99.69	vfdb	NP_405473	(ybtA) transcriptional regulator YbtA [Yersiniabactin (VF0136)] [Yersinia pestis CO92]
	SRR7160694	NODE_8_length_213409_cov_17.155980	182894	189001	+	irp2	1-6108/6108	===============	0/0	100	99.8	vfdb	NP_405472	(irp2) yersiniabactin biosynthetic protein Irp2 [Yersiniabactin (VF0136)] [Yersinia pestis CO92]
	SRR7160694	NODE_8_length_213409_cov_17.155980	189089	198580	+	irp1	1-9492/9492	===============	0/0	100	99.75	vfdb	NP_405471	(irp1) yersiniabactin biosynthetic protein Irp1 [Yersiniabactin (VF0136)] [Yersinia pestis CO92]
	SRR7160694	NODE_8_length_213409_cov_17.155980	198577	199677	+	ybtU	1-1101/1101	===============	0/0	100	99.91	vfdb	NP_405470	(ybtU) yersiniabactin biosynthetic protein YbtU [Yersiniabactin (VF0136)] [Yersinia pestis CO92]
	SRR7160694	NODE_8_length_213409_cov_17.155980	199674	200477	+	ybtT	1-804/804	===============	0/0	100	99.5	vfdb	NP_405469	(ybtT) yersiniabactin biosynthetic protein YbtT [Yersiniabactin (VF0136)] [Yersinia pestis CO92]
	SRR7160694	NODE_8_length_213409_cov_17.155980	200481	202058	+	ybtE	1-1578/1578	===============	0/0	100	99.87	vfdb	NP_405468	(ybtE) yersiniabactin siderophore biosynthetic protein [Yersiniabactin (VF0136)] [Yersinia pestis CO92]
	SRR7160694	NODE_8_length_213409_cov_17.155980	202189	204210	+	fyuA	1-2022/2022	===============	0/0	100	99.9	vfdb	NP_405467	(fyuA) pesticin/yersiniabactin receptor protein [Yersiniabactin (VF0136)] [Yersinia pestis CO92]
	SRR7160696	NODE_1_length_619577_cov_28.784262	542191	542774	-	yagZ/ecpA	1-584/588	===============	0/0	99.32	90.07	vfdb	NP_286010	(yagZ/ecpA) E. coli common pilus structural subunit EcpA [ECP (VF0404)] [Escherichia coli O157:H7 str. EDL933]
	SRR7160696	NODE_9_length_213409_cov_27.002391	9200	11221	-	fyuA	1-2022/2022	===============	0/0	100	99.9	vfdb	NP_405467	(fyuA) pesticin/yersiniabactin receptor protein [Yersiniabactin (VF0136)] [Yersinia pestis CO92]
	SRR7160696	NODE_9_length_213409_cov_27.002391	11352	12929	-	ybtE	1-1578/1578	===============	0/0	100	99.87	vfdb	NP_405468	(ybtE) yersiniabactin siderophore biosynthetic protein [Yersiniabactin (VF0136)] [Yersinia pestis CO92]
	SRR7160696	NODE_9_length_213409_cov_27.002391	12933	13736	-	ybtT	1-804/804	===============	0/0	100	99.5	vfdb	NP_405469	(ybtT) yersiniabactin biosynthetic protein YbtT [Yersiniabactin (VF0136)] [Yersinia pestis CO92]
	SRR7160696	NODE_9_length_213409_cov_27.002391	13733	14833	-	ybtU	1-1101/1101	===============	0/0	100	99.91	vfdb	NP_405470	(ybtU) yersiniabactin biosynthetic protein YbtU [Yersiniabactin (VF0136)] [Yersinia pestis CO92]
	SRR7160696	NODE_9_length_213409_cov_27.002391	14830	24321	-	irp1	1-9492/9492	===============	0/0	100	99.75	vfdb	NP_405471	(irp1) yersiniabactin biosynthetic protein Irp1 [Yersiniabactin (VF0136)] [Yersinia pestis CO92]
	SRR7160696	NODE_9_length_213409_cov_27.002391	24409	30516	-	irp2	1-6108/6108	===============	0/0	100	99.8	vfdb	NP_405472	(irp2) yersiniabactin biosynthetic protein Irp2 [Yersiniabactin (VF0136)] [Yersinia pestis CO92]
	SRR7160696	NODE_9_length_213409_cov_27.002391	30707	31666	-	ybtA	1-960/960	===============	0/0	100	99.69	vfdb	NP_405473	(ybtA) transcriptional regulator YbtA [Yersiniabactin (VF0136)] [Yersinia pestis CO92]
	SRR7160696	NODE_9_length_213409_cov_27.002391	31833	33635	+	ybtP	1-1803/1803	===============	0/0	100	99.67	vfdb	NP_405474	(ybtP) lipoprotein inner membrane ABC-transporter [Yersiniabactin (VF0136)] [Yersinia pestis CO92]
	SRR7160696	NODE_9_length_213409_cov_27.002391	33622	35424	+	ybtQ	1-1803/1803	===============	0/0	100	99.78	vfdb	NP_405475	(ybtQ) inner membrane ABC-transporter YbtQ [Yersiniabactin (VF0136)] [Yersinia pestis CO92]
	SRR7160696	NODE_9_length_213409_cov_27.002391	35417	36697	+	ybtX	1-1281/1281	===============	0/0	100	99.69	vfdb	NP_405476	(ybtX) putative signal transducer [Yersiniabactin (VF0136)] [Yersinia pestis CO92]
	SRR7160696	NODE_9_length_213409_cov_27.002391	36725	38029	+	ybtS	1-1305/1305	===============	0/0	100	99.85	vfdb	NP_405477	(ybtS) salicylate synthase Irp9 [Yersiniabactin (VF0136)] [Yersinia pestis CO92]
	SRR7160699	NODE_1_length_619491_cov_22.506873	76805	77388	+	yagZ/ecpA	1-584/588	===============	0/0	99.32	90.07	vfdb	NP_286010	(yagZ/ecpA) E. coli common pilus structural subunit EcpA [ECP (VF0404)] [Escherichia coli O157:H7 str. EDL933]
	SRR7160699	NODE_7_length_213409_cov_20.815391	9200	11221	-	fyuA	1-2022/2022	===============	0/0	100	99.9	vfdb	NP_405467	(fyuA) pesticin/yersiniabactin receptor protein [Yersiniabactin (VF0136)] [Yersinia pestis CO92]
	SRR7160699	NODE_7_length_213409_cov_20.815391	11352	12929	-	ybtE	1-1578/1578	===============	0/0	100	99.87	vfdb	NP_405468	(ybtE) yersiniabactin siderophore biosynthetic protein [Yersiniabactin (VF0136)] [Yersinia pestis CO92]
	SRR7160699	NODE_7_length_213409_cov_20.815391	12933	13736	-	ybtT	1-804/804	===============	0/0	100	99.5	vfdb	NP_405469	(ybtT) yersiniabactin biosynthetic protein YbtT [Yersiniabactin (VF0136)] [Yersinia pestis CO92]
	SRR7160699	NODE_7_length_213409_cov_20.815391	13733	14833	-	ybtU	1-1101/1101	===============	0/0	100	99.91	vfdb	NP_405470	(ybtU) yersiniabactin biosynthetic protein YbtU [Yersiniabactin (VF0136)] [Yersinia pestis CO92]
	SRR7160699	NODE_7_length_213409_cov_20.815391	14830	24321	-	irp1	1-9492/9492	===============	0/0	100	99.75	vfdb	NP_405471	(irp1) yersiniabactin biosynthetic protein Irp1 [Yersiniabactin (VF0136)] [Yersinia pestis CO92]
	SRR7160699	NODE_7_length_213409_cov_20.815391	24409	30516	-	irp2	1-6108/6108	===============	0/0	100	99.8	vfdb	NP_405472	(irp2) yersiniabactin biosynthetic protein Irp2 [Yersiniabactin (VF0136)] [Yersinia pestis CO92]
	SRR7160699	NODE_7_length_213409_cov_20.815391	30707	31666	-	ybtA	1-960/960	===============	0/0	100	99.69	vfdb	NP_405473	(ybtA) transcriptional regulator YbtA [Yersiniabactin (VF0136)] [Yersinia pestis CO92]
	SRR7160699	NODE_7_length_213409_cov_20.815391	31833	33635	+	ybtP	1-1803/1803	===============	0/0	100	99.67	vfdb	NP_405474	(ybtP) lipoprotein inner membrane ABC-transporter [Yersiniabactin (VF0136)] [Yersinia pestis CO92]
	SRR7160699	NODE_7_length_213409_cov_20.815391	33622	35424	+	ybtQ	1-1803/1803	===============	0/0	100	99.78	vfdb	NP_405475	(ybtQ) inner membrane ABC-transporter YbtQ [Yersiniabactin (VF0136)] [Yersinia pestis CO92]
	SRR7160699	NODE_7_length_213409_cov_20.815391	35417	36697	+	ybtX	1-1281/1281	===============	0/0	100	99.69	vfdb	NP_405476	(ybtX) putative signal transducer [Yersiniabactin (VF0136)] [Yersinia pestis CO92]
	SRR7160699	NODE_7_length_213409_cov_20.815391	36725	38029	+	ybtS	1-1305/1305	===============	0/0	100	99.85	vfdb	NP_405477	(ybtS) salicylate synthase Irp9 [Yersiniabactin (VF0136)] [Yersinia pestis CO92]
	SRR8054552	NODE_2_length_540183_cov_7.781340	20862	21445	+	yagZ/ecpA	1-584/588	===============	0/0	99.32	90.07	vfdb	NP_286010	(yagZ/ecpA) E. coli common pilus structural subunit EcpA [ECP (VF0404)] [Escherichia coli O157:H7 str. EDL933]
	SRR8054573	NODE_8_length_214299_cov_5.335210	5341	5924	+	yagZ/ecpA	1-584/588	===============	0/0	99.32	90.07	vfdb	NP_286010	(yagZ/ecpA) E. coli common pilus structural subunit EcpA [ECP (VF0404)] [Escherichia coli O157:H7 str. EDL933]
	SRR8174899	NODE_1_length_641795_cov_37.175151	76779	77362	+	yagZ/ecpA	1-584/588	===============	0/0	99.32	90.07	vfdb	NP_286010	(yagZ/ecpA) E. coli common pilus structural subunit EcpA [ECP (VF0404)] [Escherichia coli O157:H7 str. EDL933]
	SRR8174899	NODE_2_length_628241_cov_31.175240	400308	402329	-	fyuA	1-2022/2022	===============	0/0	100	99.8	vfdb	NP_405467	(fyuA) pesticin/yersiniabactin receptor protein [Yersiniabactin (VF0136)] [Yersinia pestis CO92]
	SRR8174899	NODE_2_length_628241_cov_31.175240	402460	404037	-	ybtE	1-1578/1578	===============	0/0	100	99.81	vfdb	NP_405468	(ybtE) yersiniabactin siderophore biosynthetic protein [Yersiniabactin (VF0136)] [Yersinia pestis CO92]
	SRR8174899	NODE_2_length_628241_cov_31.175240	404041	404844	-	ybtT	1-804/804	===============	0/0	100	99.88	vfdb	NP_405469	(ybtT) yersiniabactin biosynthetic protein YbtT [Yersiniabactin (VF0136)] [Yersinia pestis CO92]
	SRR8174899	NODE_2_length_628241_cov_31.175240	404841	405941	-	ybtU	1-1101/1101	===============	0/0	100	99.64	vfdb	NP_405470	(ybtU) yersiniabactin biosynthetic protein YbtU [Yersiniabactin (VF0136)] [Yersinia pestis CO92]
	SRR8174899	NODE_2_length_628241_cov_31.175240	405938	415429	-	irp1	1-9492/9492	===============	0/0	100	99.85	vfdb	NP_405471	(irp1) yersiniabactin biosynthetic protein Irp1 [Yersiniabactin (VF0136)] [Yersinia pestis CO92]
	SRR8174899	NODE_2_length_628241_cov_31.175240	415517	421624	-	irp2	1-6108/6108	===============	0/0	100	99.8	vfdb	NP_405472	(irp2) yersiniabactin biosynthetic protein Irp2 [Yersiniabactin (VF0136)] [Yersinia pestis CO92]
	SRR8174899	NODE_2_length_628241_cov_31.175240	421815	422774	-	ybtA	1-960/960	===============	0/0	100	99.9	vfdb	NP_405473	(ybtA) transcriptional regulator YbtA [Yersiniabactin (VF0136)] [Yersinia pestis CO92]
	SRR8174899	NODE_2_length_628241_cov_31.175240	422941	424743	+	ybtP	1-1803/1803	===============	0/0	100	99.72	vfdb	NP_405474	(ybtP) lipoprotein inner membrane ABC-transporter [Yersiniabactin (VF0136)] [Yersinia pestis CO92]
	SRR8174899	NODE_2_length_628241_cov_31.175240	424730	426532	+	ybtQ	1-1803/1803	===============	0/0	100	99.89	vfdb	NP_405475	(ybtQ) inner membrane ABC-transporter YbtQ [Yersiniabactin (VF0136)] [Yersinia pestis CO92]
	SRR8174899	NODE_2_length_628241_cov_31.175240	426525	427805	+	ybtX	1-1281/1281	===============	0/0	100	97.74	vfdb	NP_405476	(ybtX) putative signal transducer [Yersiniabactin (VF0136)] [Yersinia pestis CO92]
	SRR8174899	NODE_2_length_628241_cov_31.175240	427833	429137	+	ybtS	1-1305/1305	===============	0/0	100	97.62	vfdb	NP_405477	(ybtS) salicylate synthase Irp9 [Yersiniabactin (VF0136)] [Yersinia pestis CO92]
	SRR8174958	NODE_16_length_33159_cov_17.300847	5805	6388	+	yagZ/ecpA	1-584/588	===============	0/0	99.32	90.07	vfdb	NP_286010	(yagZ/ecpA) E. coli common pilus structural subunit EcpA [ECP (VF0404)] [Escherichia coli O157:H7 str. EDL933]
	SRR8174958	NODE_1_length_1899807_cov_15.541462	83313	85334	-	fyuA	1-2022/2022	===============	0/0	100	99.9	vfdb	NP_405467	(fyuA) pesticin/yersiniabactin receptor protein [Yersiniabactin (VF0136)] [Yersinia pestis CO92]
	SRR8174958	NODE_1_length_1899807_cov_15.541462	85465	87042	-	ybtE	1-1578/1578	===============	0/0	100	99.68	vfdb	NP_405468	(ybtE) yersiniabactin siderophore biosynthetic protein [Yersiniabactin (VF0136)] [Yersinia pestis CO92]
	SRR8174958	NODE_1_length_1899807_cov_15.541462	87046	87849	-	ybtT	1-804/804	===============	0/0	100	99.63	vfdb	NP_405469	(ybtT) yersiniabactin biosynthetic protein YbtT [Yersiniabactin (VF0136)] [Yersinia pestis CO92]
	SRR8174958	NODE_1_length_1899807_cov_15.541462	87846	88946	-	ybtU	1-1101/1101	===============	0/0	100	99.64	vfdb	NP_405470	(ybtU) yersiniabactin biosynthetic protein YbtU [Yersiniabactin (VF0136)] [Yersinia pestis CO92]
	SRR8174958	NODE_1_length_1899807_cov_15.541462	88943	98434	-	irp1	1-9492/9492	===============	0/0	100	99.8	vfdb	NP_405471	(irp1) yersiniabactin biosynthetic protein Irp1 [Yersiniabactin (VF0136)] [Yersinia pestis CO92]
	SRR8174958	NODE_1_length_1899807_cov_15.541462	98522	104629	-	irp2	1-6108/6108	===============	0/0	100	99.72	vfdb	NP_405472	(irp2) yersiniabactin biosynthetic protein Irp2 [Yersiniabactin (VF0136)] [Yersinia pestis CO92]
	SRR8174958	NODE_1_length_1899807_cov_15.541462	104820	105779	-	ybtA	1-960/960	===============	0/0	100	99.58	vfdb	NP_405473	(ybtA) transcriptional regulator YbtA [Yersiniabactin (VF0136)] [Yersinia pestis CO92]
	SRR8174958	NODE_1_length_1899807_cov_15.541462	105946	107748	+	ybtP	1-1803/1803	===============	0/0	100	99.56	vfdb	NP_405474	(ybtP) lipoprotein inner membrane ABC-transporter [Yersiniabactin (VF0136)] [Yersinia pestis CO92]
	SRR8174958	NODE_1_length_1899807_cov_15.541462	107735	109537	+	ybtQ	1-1803/1803	===============	0/0	100	99.89	vfdb	NP_405475	(ybtQ) inner membrane ABC-transporter YbtQ [Yersiniabactin (VF0136)] [Yersinia pestis CO92]
	SRR8174958	NODE_1_length_1899807_cov_15.541462	109530	110810	+	ybtX	1-1281/1281	===============	0/0	100	97.58	vfdb	NP_405476	(ybtX) putative signal transducer [Yersiniabactin (VF0136)] [Yersinia pestis CO92]
	SRR8174958	NODE_1_length_1899807_cov_15.541462	110838	112142	+	ybtS	1-1305/1305	===============	0/0	100	97.7	vfdb	NP_405477	(ybtS) salicylate synthase Irp9 [Yersiniabactin (VF0136)] [Yersinia pestis CO92]
	SRR8174979	NODE_2_length_298870_cov_17.917117	193327	194631	-	ybtS	1-1305/1305	===============	0/0	100	97.7	vfdb	NP_405477	(ybtS) salicylate synthase Irp9 [Yersiniabactin (VF0136)] [Yersinia pestis CO92]
	SRR8174979	NODE_2_length_298870_cov_17.917117	194659	195939	-	ybtX	1-1281/1281	===============	0/0	100	97.58	vfdb	NP_405476	(ybtX) putative signal transducer [Yersiniabactin (VF0136)] [Yersinia pestis CO92]
	SRR8174979	NODE_2_length_298870_cov_17.917117	195932	197734	-	ybtQ	1-1803/1803	===============	0/0	100	99.89	vfdb	NP_405475	(ybtQ) inner membrane ABC-transporter YbtQ [Yersiniabactin (VF0136)] [Yersinia pestis CO92]
	SRR8174979	NODE_2_length_298870_cov_17.917117	197721	199523	-	ybtP	1-1803/1803	===============	0/0	100	99.56	vfdb	NP_405474	(ybtP) lipoprotein inner membrane ABC-transporter [Yersiniabactin (VF0136)] [Yersinia pestis CO92]
	SRR8174979	NODE_2_length_298870_cov_17.917117	199690	200649	+	ybtA	1-960/960	===============	0/0	100	99.69	vfdb	NP_405473	(ybtA) transcriptional regulator YbtA [Yersiniabactin (VF0136)] [Yersinia pestis CO92]
	SRR8174979	NODE_2_length_298870_cov_17.917117	200840	206947	+	irp2	1-6108/6108	===============	0/0	100	99.7	vfdb	NP_405472	(irp2) yersiniabactin biosynthetic protein Irp2 [Yersiniabactin (VF0136)] [Yersinia pestis CO92]
	SRR8174979	NODE_2_length_298870_cov_17.917117	207035	216526	+	irp1	1-9492/9492	===============	0/0	100	99.79	vfdb	NP_405471	(irp1) yersiniabactin biosynthetic protein Irp1 [Yersiniabactin (VF0136)] [Yersinia pestis CO92]
	SRR8174979	NODE_2_length_298870_cov_17.917117	216523	217623	+	ybtU	1-1101/1101	===============	0/0	100	99.64	vfdb	NP_405470	(ybtU) yersiniabactin biosynthetic protein YbtU [Yersiniabactin (VF0136)] [Yersinia pestis CO92]
	SRR8174979	NODE_2_length_298870_cov_17.917117	217620	218423	+	ybtT	1-804/804	===============	0/0	100	99.63	vfdb	NP_405469	(ybtT) yersiniabactin biosynthetic protein YbtT [Yersiniabactin (VF0136)] [Yersinia pestis CO92]
	SRR8174979	NODE_2_length_298870_cov_17.917117	218427	220004	+	ybtE	1-1578/1578	===============	0/0	100	99.68	vfdb	NP_405468	(ybtE) yersiniabactin siderophore biosynthetic protein [Yersiniabactin (VF0136)] [Yersinia pestis CO92]
	SRR8174979	NODE_2_length_298870_cov_17.917117	220135	222156	+	fyuA	1-2022/2022	===============	0/0	100	99.95	vfdb	NP_405467	(fyuA) pesticin/yersiniabactin receptor protein [Yersiniabactin (VF0136)] [Yersinia pestis CO92]
	SRR8174979	NODE_6_length_206298_cov_19.174127	71042	71625	+	yagZ/ecpA	1-584/588	===============	0/0	99.32	90.07	vfdb	NP_286010	(yagZ/ecpA) E. coli common pilus structural subunit EcpA [ECP (VF0404)] [Escherichia coli O157:H7 str. EDL933]
	SRR8198850	NODE_30_length_32459_cov_13.443263	26487	27070	-	yagZ/ecpA	1-584/588	===============	0/0	99.32	90.07	vfdb	NP_286010	(yagZ/ecpA) E. coli common pilus structural subunit EcpA [ECP (VF0404)] [Escherichia coli O157:H7 str. EDL933]
	SRR8199623	NODE_25_length_76726_cov_16.020737	32037	33341	-	ybtS	1-1305/1305	===============	0/0	100	97.7	vfdb	NP_405477	(ybtS) salicylate synthase Irp9 [Yersiniabactin (VF0136)] [Yersinia pestis CO92]
	SRR8199623	NODE_25_length_76726_cov_16.020737	33369	34649	-	ybtX	1-1281/1281	===============	0/0	100	97.58	vfdb	NP_405476	(ybtX) putative signal transducer [Yersiniabactin (VF0136)] [Yersinia pestis CO92]
	SRR8199623	NODE_25_length_76726_cov_16.020737	34642	36444	-	ybtQ	1-1803/1803	===============	0/0	100	99.89	vfdb	NP_405475	(ybtQ) inner membrane ABC-transporter YbtQ [Yersiniabactin (VF0136)] [Yersinia pestis CO92]
	SRR8199623	NODE_25_length_76726_cov_16.020737	36431	38233	-	ybtP	1-1803/1803	===============	0/0	100	99.44	vfdb	NP_405474	(ybtP) lipoprotein inner membrane ABC-transporter [Yersiniabactin (VF0136)] [Yersinia pestis CO92]
	SRR8199623	NODE_25_length_76726_cov_16.020737	38400	39359	+	ybtA	1-960/960	===============	0/0	100	99.69	vfdb	NP_405473	(ybtA) transcriptional regulator YbtA [Yersiniabactin (VF0136)] [Yersinia pestis CO92]
	SRR8199623	NODE_25_length_76726_cov_16.020737	39550	45657	+	irp2	1-6108/6108	===============	0/0	100	99.72	vfdb	NP_405472	(irp2) yersiniabactin biosynthetic protein Irp2 [Yersiniabactin (VF0136)] [Yersinia pestis CO92]
	SRR8199623	NODE_25_length_76726_cov_16.020737	45745	55236	+	irp1	1-9492/9492	===============	0/0	100	99.79	vfdb	NP_405471	(irp1) yersiniabactin biosynthetic protein Irp1 [Yersiniabactin (VF0136)] [Yersinia pestis CO92]
	SRR8199623	NODE_25_length_76726_cov_16.020737	55233	56333	+	ybtU	1-1101/1101	===============	0/0	100	99.64	vfdb	NP_405470	(ybtU) yersiniabactin biosynthetic protein YbtU [Yersiniabactin (VF0136)] [Yersinia pestis CO92]
	SRR8199623	NODE_25_length_76726_cov_16.020737	56330	57133	+	ybtT	1-804/804	===============	0/0	100	99.63	vfdb	NP_405469	(ybtT) yersiniabactin biosynthetic protein YbtT [Yersiniabactin (VF0136)] [Yersinia pestis CO92]
	SRR8199623	NODE_25_length_76726_cov_16.020737	57137	58714	+	ybtE	1-1578/1578	===============	0/0	100	99.62	vfdb	NP_405468	(ybtE) yersiniabactin siderophore biosynthetic protein [Yersiniabactin (VF0136)] [Yersinia pestis CO92]
	SRR8199623	NODE_25_length_76726_cov_16.020737	58845	60866	+	fyuA	1-2022/2022	===============	0/0	100	99.95	vfdb	NP_405467	(fyuA) pesticin/yersiniabactin receptor protein [Yersiniabactin (VF0136)] [Yersinia pestis CO92]
	SRR8199623	NODE_4_length_287594_cov_14.314875	5365	5948	+	yagZ/ecpA	1-584/588	===============	0/0	99.32	90.07	vfdb	NP_286010	(yagZ/ecpA) E. coli common pilus structural subunit EcpA [ECP (VF0404)] [Escherichia coli O157:H7 str. EDL933]
	SRR9217810	NODE_9_length_215867_cov_26.828089	76861	77444	+	yagZ/ecpA	1-584/588	===============	0/0	99.32	90.07	vfdb	NP_286010	(yagZ/ecpA) E. coli common pilus structural subunit EcpA [ECP (VF0404)] [Escherichia coli O157:H7 str. EDL933]
	SRR9858697	NODE_3_length_366578_cov_11.665079	77209	77792	+	yagZ/ecpA	1-584/588	===============	0/0	99.32	90.07	vfdb	NP_286010	(yagZ/ecpA) E. coli common pilus structural subunit EcpA [ECP (VF0404)] [Escherichia coli O157:H7 str. EDL933]
	SRR9858754	NODE_3_length_366676_cov_14.576974	77209	77792	+	yagZ/ecpA	1-584/588	===============	0/0	99.32	90.07	vfdb	NP_286010	(yagZ/ecpA) E. coli common pilus structural subunit EcpA [ECP (VF0404)] [Escherichia coli O157:H7 str. EDL933]
	SRR9858814	NODE_4_length_365902_cov_16.685665	77208	77791	+	yagZ/ecpA	1-584/588	===============	0/0	99.32	90.07	vfdb	NP_286010	(yagZ/ecpA) E. coli common pilus structural subunit EcpA [ECP (VF0404)] [Escherichia coli O157:H7 str. EDL933]
	ARM02	NODE_81_length_13090_cov_172.120239	7370	7953	-	yagZ/ecpA	1-584/588	===============	0/0	99.32	90.07	vfdb	NP_286010	(yagZ/ecpA) E. coli common pilus structural subunit EcpA [ECP (VF0404)] [Escherichia coli O157:H7 str. EDL933]
	ARM02	NODE_99_length_30697_cov_166.509659	1647	2951	-	ybtS	1-1305/1305	===============	0/0	100	97.55	vfdb	NP_405477	(ybtS) salicylate synthase Irp9 [Yersiniabactin (VF0136)] [Yersinia pestis CO92]
	ARM02	NODE_99_length_30697_cov_166.509659	2979	4259	-	ybtX	1-1281/1281	===============	0/0	100	97.74	vfdb	NP_405476	(ybtX) putative signal transducer [Yersiniabactin (VF0136)] [Yersinia pestis CO92]
	ARM02	NODE_99_length_30697_cov_166.509659	4252	6054	-	ybtQ	1-1803/1803	===============	0/0	100	99.83	vfdb	NP_405475	(ybtQ) inner membrane ABC-transporter YbtQ [Yersiniabactin (VF0136)] [Yersinia pestis CO92]
	ARM02	NODE_99_length_30697_cov_166.509659	6041	7843	-	ybtP	1-1803/1803	===============	0/0	100	99.67	vfdb	NP_405474	(ybtP) lipoprotein inner membrane ABC-transporter [Yersiniabactin (VF0136)] [Yersinia pestis CO92]
	ARM02	NODE_99_length_30697_cov_166.509659	8010	8969	+	ybtA	1-960/960	===============	0/0	100	99.79	vfdb	NP_405473	(ybtA) transcriptional regulator YbtA [Yersiniabactin (VF0136)] [Yersinia pestis CO92]
	ARM02	NODE_99_length_30697_cov_166.509659	9160	15267	+	irp2	1-6108/6108	===============	0/0	100	99.77	vfdb	NP_405472	(irp2) yersiniabactin biosynthetic protein Irp2 [Yersiniabactin (VF0136)] [Yersinia pestis CO92]
	ARM02	NODE_99_length_30697_cov_166.509659	15355	24846	+	irp1	1-9492/9492	===============	0/0	100	99.84	vfdb	NP_405471	(irp1) yersiniabactin biosynthetic protein Irp1 [Yersiniabactin (VF0136)] [Yersinia pestis CO92]
	ARM02	NODE_99_length_30697_cov_166.509659	24843	25943	+	ybtU	1-1101/1101	===============	0/0	100	99.73	vfdb	NP_405470	(ybtU) yersiniabactin biosynthetic protein YbtU [Yersiniabactin (VF0136)] [Yersinia pestis CO92]
	ARM02	NODE_99_length_30697_cov_166.509659	25940	26743	+	ybtT	1-804/804	===============	0/0	100	99.75	vfdb	NP_405469	(ybtT) yersiniabactin biosynthetic protein YbtT [Yersiniabactin (VF0136)] [Yersinia pestis CO92]
	ARM02	NODE_99_length_30697_cov_166.509659	26747	28324	+	ybtE	1-1578/1578	===============	0/0	100	99.81	vfdb	NP_405468	(ybtE) yersiniabactin siderophore biosynthetic protein [Yersiniabactin (VF0136)] [Yersinia pestis CO92]
	ARM02	NODE_99_length_30697_cov_166.509659	28455	30476	+	fyuA	1-2022/2022	===============	0/0	100	99.85	vfdb	NP_405467	(fyuA) pesticin/yersiniabactin receptor protein [Yersiniabactin (VF0136)] [Yersinia pestis CO92]

## Sheet: Table S8
Table S8. Plasmid replicons detected in all isolates.
	Isolate ID	Plasmid	%Identity	%Overlap	HSP Length/Total Length	Contig	Start	End	Accession
	DRR065638	IncFIB(K)	98.93	100	560/560	NODE_34_length_12569_cov_39.178246	8531	9090	JN233704
	DRR065638	IncN	99.81	100	514/514	NODE_22_length_47250_cov_34.165787	7223	7736	AY046276
	DRR065640	IncFIB(K)	98.93	100	560/560	NODE_19_length_85570_cov_45.560968	8531	9090	JN233704
	DRR065640	IncN	99.81	100	514/514	NODE_45_length_959_cov_243.779412	806	293	AY046276
	DRR065642	IncFIB(K)	98.93	100	560/560	NODE_37_length_6326_cov_20.754439	4039	3480	JN233704
	DRR065642	IncN	99.81	100	514/514	NODE_44_length_4252_cov_74.139334	3473	3986	AY046276
	DRR065643	IncFIB(K)	98.93	100	560/560	NODE_20_length_86255_cov_36.740079	9087	9646	JN233704
	DRR065643	IncN	99.81	100	514/514	NODE_43_length_4252_cov_111.304525	780	267	AY046276
	DRR120567	IncFIB(K)	98.93	100	560/560	NODE_22_length_24395_cov_33.018563	7161	7720	JN233704
	DRR120567	IncN	99.81	100	514/514	NODE_17_length_51787_cov_61.809066	1038	525	AY046276
	DRR120571	IncFIB(K)	98.93	100	560/560	NODE_24_length_24248_cov_29.994037	7157	7716	JN233704
	DRR120571	IncN	99.81	100	514/514	NODE_19_length_51273_cov_66.702583	50494	51007	AY046276
	DRR120572	IncFIB(K)	98.93	100	560/560	NODE_18_length_28281_cov_31.846006	2121	2680	JN233704
	DRR120572	IncN	99.81	100	514/514	NODE_15_length_51836_cov_77.836075	50799	51312	AY046276
	DRR120573	IncFIB(K)	98.93	100	560/560	NODE_21_length_24395_cov_32.611459	17235	16676	JN233704
	DRR120573	IncN	99.81	100	514/514	NODE_30_length_7777_cov_349.013936	850	337	AY046276
	DRR120586	IncFIB(K)	98.93	100	560/560	NODE_22_length_33145_cov_23.340545	7157	7716	JN233704
	DRR120586	IncN	99.61	100	514/514	NODE_19_length_43325_cov_50.081132	18298	17785	AY046276
	DRR120587	IncFIB(K)	98.93	100	560/560	NODE_23_length_24080_cov_33.482298	16920	16361	JN233704
	DRR120587	IncN	99.81	100	514/514	NODE_16_length_51410_cov_92.478338	917	404	AY046276
	DRR120589	IncFIB(K)	98.93	100	560/560	NODE_19_length_102656_cov_30.888210	97014	96455	JN233704
	DRR120589	IncN	99.61	100	514/514	NODE_25_length_33407_cov_23.161343	23288	22775	AY046276
	DRR120599	IncFIB(K)	98.93	100	560/560	NODE_28_length_28177_cov_32.029596	2341	2900	JN233704
	DRR120599	IncN	99.81	100	514/514	NODE_22_length_51770_cov_69.596853	780	267	AY046276
	DRR120599	IncX1	98.66	100	374/374	NODE_27_length_33756_cov_57.348575	17379	17006	EU370913
	DRR120601	IncFIB(K)	98.93	100	560/560	NODE_31_length_9741_cov_37.768616	2275	2834	JN233704
	DRR120601	IncN	99.81	100	514/514	NODE_22_length_29780_cov_67.676123	1002	489	AY046276
	DRR120606	IncFIB(K)	98.93	100	560/560	NODE_18_length_43359_cov_36.570167	36199	35640	JN233704
	DRR120606	IncN	99.81	100	514/514	NODE_16_length_51289_cov_72.614905	854	341	AY046276
	DRR157201	IncR	100	100	251/251	NODE_18_length_14379_cov_115.646989	8502	8752	DQ449578
	EuSCAPE_ES243	IncFIB(Mar)	100	100	439/439	NODE_42_length_3807_cov_28.857717	695	257	JN420336
	EuSCAPE_FR020	IncFIB(K)	100	100	560/560	NODE_32_length_12562_cov_53.374469	4101	4660	JN233704
	EuSCAPE_FR020	IncFII(K)	100	100	148/148	NODE_23_length_51138_cov_51.574898	42192	42339	CP000648
	EuSCAPE_FR073	IncFIB(K)	98.93	100	560/560	NODE_30_length_31370_cov_36.307483	28768	28209	JN233704
	EuSCAPE_GR005	IncFIB(K)	100	100	560/560	NODE_18_length_91181_cov_13.623651	24637	24078	JN233704
	EuSCAPE_GR005	IncFII(K)	100	100	148/148	NODE_19_length_90778_cov_13.598789	48586	48439	CP000648
	EuSCAPE_HR032	IncFIB(K)	98.93	100	560/560	NODE_20_length_84955_cov_16.347844	52601	53160	JN233704
	EuSCAPE_HR064	ColpVC	98.45	100	193/193	NODE_59_length_606_cov_1.080979	200	8	JX133088
	EuSCAPE_HR064	IncA/C2	100	100	417/417	NODE_25_length_49567_cov_30.259739	27646	27230	JN157804
	EuSCAPE_HR064	IncFIB(K)	100	100	560/560	NODE_37_length_7993_cov_29.603562	4101	4660	JN233704
	EuSCAPE_HR064	IncFII(K)	100	100	148/148	NODE_24_length_51138_cov_22.284061	42192	42339	CP000648
	EuSCAPE_HR102	IncFIB(K)	100	100	560/560	NODE_42_length_12532_cov_21.752990	4101	4660	JN233704
	EuSCAPE_HR102	IncFII(K)	100	100	148/148	NODE_27_length_51306_cov_18.962386	42192	42339	CP000648
	EuSCAPE_IL050	IncFIB(K)	98.93	100	560/560	NODE_29_length_9594_cov_5.011976	4102	4661	JN233704
	EuSCAPE_IT011	IncFIB(K)	98.75	100	560/560	NODE_22_length_58167_cov_5.914067	47139	46580	JN233704
	EuSCAPE_IT011	IncFII	99.62	100	261/261	NODE_39_length_5559_cov_11.822210	2250	1990	AY458016
	EuSCAPE_IT103	IncFIB(K)	98.93	100	560/560	NODE_18_length_44709_cov_22.414863	36966	37525	JN233704
	EuSCAPE_IT307	IncQ2	98.89	100	450/450	NODE_23_length_7712_cov_299.767186	5769	5320	FJ696404
	EuSCAPE_IT348	ColRNAI	98.46	100	130/130	NODE_34_length_2242_cov_1.110291	1237	1108	DQ298019
	EuSCAPE_IT348	IncFIB(K)	100	100	560/560	NODE_24_length_27196_cov_12.385288	24520	23961	JN233704
	EuSCAPE_IT348	IncFII(K)	100	100	148/148	NODE_19_length_62433_cov_12.288720	17454	17307	CP000648
	EuSCAPE_LU006	IncFIB(K)	98.93	100	560/560	NODE_42_length_8016_cov_23.412920	4102	4661	JN233704
	EuSCAPE_LU006	IncFIB(Mar)	99.77	100	439/439	NODE_21_length_54154_cov_18.768968	23653	24091	JN420336
	EuSCAPE_LU006	IncFIB(pQil)	100	100	740/740	NODE_24_length_37040_cov_20.712512	9466	10205	JN233705
	EuSCAPE_LU009	IncFIB(K)	98.93	100	560/560	NODE_46_length_8016_cov_23.940310	4102	4661	JN233704
	EuSCAPE_LU009	IncFIB(Mar)	99.77	100	439/439	NODE_22_length_54156_cov_19.011242	30502	30064	JN420336
	EuSCAPE_LU009	IncFII(K)	98.65	100	148/148	NODE_44_length_8921_cov_19.530296	6622	6769	CP000648
	EuSCAPE_LU018	IncFIB(K)	98.93	100	560/560	NODE_34_length_16522_cov_24.707728	12608	13167	JN233704
	EuSCAPE_LU018	IncFIB(Mar)	99.77	100	439/439	NODE_21_length_54701_cov_22.958902	24200	24638	JN420336
	EuSCAPE_LU018	IncFIB(pQil)	100	100	740/740	NODE_25_length_37040_cov_23.956635	9466	10205	JN233705
	EuSCAPE_LU018	IncFII(K)	98.65	100	148/148	NODE_26_length_36227_cov_20.949214	22168	22315	CP000648
	EuSCAPE_LU019	IncFIB(K)	98.93	100	560/560	NODE_36_length_16522_cov_18.981334	12608	13167	JN233704
	EuSCAPE_LU019	IncFII(K)	98.65	100	148/148	NODE_30_length_23590_cov_24.604465	1423	1276	CP000648
	EuSCAPE_MT001	IncFIB(K)	99.64	100	560/560	NODE_15_length_90658_cov_5.340649	13770	13211	JN233704
	EuSCAPE_MT001	IncL/M(pOXA-48)	100	100	661/661	NODE_18_length_58028_cov_7.007385	8858	8198	JN626286
	EuSCAPE_PL003	IncFIB(K)	98.75	100	560/560	NODE_43_length_12348_cov_14.999185	4152	4711	JN233704
	EuSCAPE_PL003	IncHI2	100	100	327/327	NODE_26_length_57782_cov_22.437746	21356	21030	BX664015
	EuSCAPE_PL003	IncHI2A	100	100	630/630	NODE_26_length_57782_cov_22.437746	36222	36851	BX664015
	EuSCAPE_RO017	IncFIB(K)	100	100	560/560	NODE_23_length_54443_cov_15.693717	8244	7685	JN233704
	EuSCAPE_RO017	IncFII(K)	99.32	100	148/148	NODE_14_length_122584_cov_14.111078	59460	59607	CP000648
	EuSCAPE_RO017	IncQ1	100	66.46	529/796	NODE_35_length_4528_cov_11.325174	596	68	M28829.1
	EuSCAPE_RO021	Col(BS512)	100	65.24	152/233	NODE_38_length_2091_cov_1.896825	1940	2091	10656
	EuSCAPE_RO021	IncFIB(K)	100	100	560/560	NODE_24_length_26925_cov_19.012477	22011	21452	JN233704
	EuSCAPE_RO021	IncFIB(Mar)	99.54	100	439/439	NODE_9_length_201479_cov_19.327849	165527	165089	JN420336
	EuSCAPE_RO021	IncFII(K)	100	100	148/148	NODE_21_length_51138_cov_18.879639	8947	8800	CP000648
	EuSCAPE_RO021	IncHI1B	99.47	100	570/570	NODE_9_length_201479_cov_19.327849	73147	72578	JN420336
	EuSCAPE_TR007	IncFIB(K)	100	100	560/560	NODE_25_length_53759_cov_32.708405	3893	3334	JN233704
	EuSCAPE_TR007	IncFIB(Mar)	99.54	100	439/439	NODE_27_length_48048_cov_24.892043	39525	39087	JN420336
	EuSCAPE_TR007	IncHI1B	99.47	100	570/570	NODE_15_length_118869_cov_18.280435	64502	65071	JN420336
	EuSCAPE_TR007	IncL/M(pOXA-48)	100	100	661/661	NODE_32_length_24940_cov_69.176071	8858	8198	JN626286
	EuSCAPE_TR007	IncR	99.6	100	251/251	NODE_38_length_15040_cov_40.001871	14485	14235	DQ449578
	EuSCAPE_TR099	IncFIB(K)	100	100	560/560	NODE_21_length_39910_cov_20.876814	27308	26749	JN233704
	EuSCAPE_TR163	IncFIB(Mar)	99.54	100	439/439	NODE_25_length_46096_cov_17.924339	30936	30498	JN420336
	EuSCAPE_TR163	IncFII(K)	100	100	148/148	NODE_22_length_62433_cov_24.494243	44980	45127	CP000648
	EuSCAPE_TR163	IncHI1B	99.47	100	570/570	NODE_19_length_69626_cov_17.492876	55445	54876	JN420336
	EuSCAPE_TR163	IncL/M(pOXA-48)	100	100	661/661	NODE_33_length_24988_cov_95.405531	8858	8198	JN626286
	EuSCAPE_TR163	IncR	99.6	100	251/251	NODE_24_length_56001_cov_24.695574	24374	24624	DQ449578
	EuSCAPE_UK100	IncFIB(K)	98.93	100	560/560	NODE_6_length_215023_cov_29.248161	183369	183928	JN233704
	EuSCAPE_UK100	IncFII(K)	100	100	148/148	NODE_6_length_215023_cov_29.248161	42191	42338	CP000648
	SRR10006007	IncFIB(Mar)	99.54	100	439/439	NODE_7_length_198866_cov_17.448163	92102	91664	JN420336
	SRR10006007	IncHI1B	99.3	100	570/570	NODE_24_length_10990_cov_16.262969	2261	2830	JN420336
	SRR10006034	IncFIA(HI1)	98.45	99.74	387/388	NODE_32_length_5248_cov_36.383764	2289	2675	AF250878
	SRR10006034	IncR	100	100	251/251	NODE_19_length_42346_cov_39.269392	28782	28532	DQ449578
	SRR10294962	IncR	99.2	100	251/251	NODE_40_length_11399_cov_36.662663	6504	6254	DQ449578
	SRR10444510	FIA(pBK30683)	99.66	100	295/295	NODE_14_length_102572_cov_43.462512	77251	76957	KF954760
	SRR10444516	IncFIA(HI1)	98.45	99.74	387/388	NODE_41_length_1557_cov_5.193237	394	780	AF250878
	SRR10444516	IncFIB(K)	98.93	100	560/560	NODE_17_length_33784_cov_7.175330	26972	27531	JN233704
	SRR10444516	IncR	100	100	251/251	NODE_21_length_15396_cov_5.804602	5162	4912	DQ449578
	SRR10490445	IncFIB(K)	98.93	100	560/560	NODE_9_length_158862_cov_42.877215	91732	91173	JN233704
	SRR10673224	IncFIA(HI1)	98.45	99.74	387/388	NODE_62_length_4721_cov_42.381220	2388	2002	AF250878
	SRR10673224	IncFIB(K)	100	100	560/560	NODE_41_length_11894_cov_26.765494	4176	4735	JN233704
	SRR10673224	IncFIB(Mar)	99.54	100	439/439	NODE_26_length_34875_cov_27.909938	1861	2299	JN420336
	SRR10673224	IncHI1B	100	100	570/570	NODE_72_length_3615_cov_23.692548	2224	2793	JN420336
	SRR10673224	IncR	100	100	251/251	NODE_39_length_15653_cov_38.341198	10311	10061	DQ449578
	SRR10905705	IncFIB(K)	98.93	100	560/560	NODE_19_length_49799_cov_56.805567	43054	43613	JN233704
	SRR10905986	IncFIB(K)	99.11	100	560/560	NODE_25_length_28419_cov_59.298829	6917	7476	JN233704
	SRR10905986	IncQ1	100	66.46	529/796	NODE_36_length_4533_cov_195.173845	597	69	M28829.1
	SRR10905987	IncFIB(K)	99.11	100	560/560	NODE_34_length_10869_cov_56.511766	6917	7476	JN233704
	SRR10905987	IncN	99.22	100	514/514	NODE_30_length_19990_cov_112.508863	14301	13788	AY046276
	SRR10905987	IncQ1	100	66.46	529/796	NODE_38_length_4533_cov_60.112158	597	69	M28829.1
	SRR10905988	IncFIB(K)	98.93	100	560/560	NODE_27_length_10628_cov_57.093623	4102	4661	JN233704
	SRR10906033	IncFIB(K)	98.93	100	560/560	NODE_46_length_10345_cov_43.055794	6961	6402	JN233704
	SRR10906033	IncN	99.81	100	514/514	NODE_47_length_9846_cov_105.348583	1504	991	AY046276
	SRR11267873	IncI1	100	100	142/142	NODE_17_length_105250_cov_25.068131	15980	16121	AP005147
	SRR11267876	IncI1	100	100	142/142	NODE_33_length_34823_cov_24.550570	18928	18787	AP005147
	SRR11267879	IncI1	100	100	142/142	NODE_16_length_106032_cov_23.999028	15900	16041	AP005147
	SRR11402684	IncFIB(K)	98.93	100	560/560	NODE_25_length_32685_cov_33.971762	27317	26758	JN233704
	SRR11402684	IncN	99.42	100	514/514	NODE_19_length_45348_cov_10.781365	8805	8292	AY046276
	SRR11402687	IncFIB(K)	98.93	100	560/560	NODE_30_length_12265_cov_137.277988	5369	5928	JN233704
	SRR11402687	IncN	99.42	100	514/514	NODE_17_length_50822_cov_140.007748	7170	6657	AY046276
	SRR11402690	IncFIB(K)	98.93	100	560/560	NODE_25_length_26901_cov_43.036229	5369	5928	JN233704
	SRR11402690	IncN	99.42	100	514/514	NODE_19_length_48863_cov_16.402284	39406	39919	AY046276
	SRR12102924	IncFIB(K)	98.93	100	560/560	NODE_31_length_9782_cov_10.439740	2626	3185	JN233704
	SRR12102924	IncR	99.6	100	251/251	NODE_27_length_18364_cov_12.520613	5395	5645	DQ449578
	SRR1561250	IncFIB(K)	98.75	100	560/560	NODE_24_length_64106_cov_20.738970	53722	54281	JN233704
	SRR1561250	IncFII	100	100	261/261	NODE_40_length_5559_cov_22.640408	3310	3570	AY458016
	SRR1561299	IncFIB(pKPHS1)	100	100	560/560	NODE_23_length_113585_cov_14.113373	89570	90129	CP003223
	SRR1561299	IncHI1B	100	100	570/570	NODE_98_length_2115_cov_24.034314	736	1305	JN420336
	SRR1561324	IncA/C2	100	100	417/417	NODE_12_length_133793_cov_6.171376	105731	105315	JN157804
	SRR1561324	IncFIB(K)	98.93	100	560/560	NODE_76_length_9555_cov_7.813397	3892	3333	JN233704
	SRR1561324	IncL/M(pMU407)	99.46	100	739/739	NODE_51_length_31219_cov_3.832135	28525	29263	U27345
	SRR1561324	IncN	99.42	100	514/514	NODE_122_length_988_cov_18.929901	220	733	AY046276
	SRR2724135	IncA/C2	100	100	417/417	NODE_12_length_137754_cov_52.833417	20236	20652	JN157804
	SRR3051128	IncFIB(K)	98.93	100	560/560	NODE_8_length_184468_cov_26.590495	163125	163684	JN233704
	SRR3051147	IncFIB(K)	98.93	100	560/560	NODE_26_length_29294_cov_25.520089	22439	22998	JN233704
	SRR3051147	IncHI1A(CIT)	100	100	420/420	NODE_14_length_112181_cov_38.442515	1244	1663	JX182975
	SRR3051147	IncHI1B(CIT)	99.07	100	538/538	NODE_16_length_103608_cov_36.555922	41525	40988	JX182975
	SRR3051149	IncFIB(K)	99.46	100	560/560	NODE_10_length_110287_cov_27.357716	89739	90298	JN233704
	SRR3051149	IncFII(K)	99.32	100	148/148	NODE_17_length_45321_cov_26.505727	3270	3123	CP000648
	SRR3982100	IncL/M(pMU407)	99.46	100	739/739	NODE_15_length_66146_cov_54.768105	7156	6418	U27345
	SRR4065635	IncFIB(pQil)	100	100	740/740	NODE_26_length_41325_cov_26.662834	20330	21069	JN233705
	SRR4065635	IncHI1B	99.47	100	570/570	NODE_51_length_4399_cov_23.054651	420	989	JN420336
	SRR4065635	IncR	100	100	251/251	NODE_37_length_13470_cov_32.315982	7186	6936	DQ449578
	SRR4115179	Col440I	100	100	114/114	NODE_44_length_4741_cov_89.680310	4353	4466	CP023920.1
	SRR4115179	IncFIB(K)	98.93	100	560/560	NODE_35_length_16179_cov_49.591045	13914	13355	JN233704
	SRR4115180	Col440I	100	100	114/114	NODE_39_length_4741_cov_116.262818	4362	4475	CP023920.1
	SRR4115180	IncFIB(K)	98.93	100	560/560	NODE_27_length_31093_cov_44.242208	2266	2825	JN233704
	SRR4302286	IncHI1B	99.47	100	570/570	NODE_52_length_4720_cov_12.784895	739	1308	JN420336
	SRR4302286	IncI1	98.59	100	142/142	NODE_34_length_20766_cov_28.427541	15499	15638	AP005147
	SRR4302286	IncN	100	100	514/514	NODE_60_length_3284_cov_25.066248	99	612	AY046276
	SRR5082345	IncFIB(K)	99.46	100	560/560	NODE_23_length_52651_cov_41.309818	9836	9277	JN233704
	SRR5082345	IncFII(K)	99.32	100	148/148	NODE_26_length_45152_cov_38.255563	42028	42175	CP000648
	SRR5120227	IncFIB(K)	99.82	100	560/560	NODE_23_length_88085_cov_38.006672	64885	65444	JN233704
	SRR5120227	IncFIB(pQil)	100	100	740/740	NODE_52_length_15521_cov_59.410777	4405	3666	JN233705
	SRR5120227	IncN	99.22	100	514/514	NODE_56_length_6905_cov_27.272701	4209	4722	AY046276
	SRR5283489	IncFIB(pQil)	100	100	740/740	NODE_65_length_28273_cov_6.656492	9490	10229	JN233705
	SRR5283489	IncFII(K)	100	100	148/148	NODE_157_length_4791_cov_7.250853	4314	4461	CP000648
	SRR5283489	IncR	100	100	251/251	NODE_112_length_10499_cov_9.837019	9039	9289	DQ449578
	SRR5385698	IncFIB(K)	100	100	560/560	NODE_47_length_16805_cov_32.706157	4152	4711	JN233704
	SRR5385698	IncFII(K)	100	100	148/148	NODE_78_length_3461_cov_23.082103	1612	1465	CP000648
	SRR5385698	IncL/M(pOXA-48)	100	100	661/661	NODE_35_length_40541_cov_57.860673	8858	8198	JN626286
	SRR5385720	IncFIB(K)	99.64	100	560/560	NODE_19_length_58231_cov_22.463598	48359	48918	JN233704
	SRR5385720	IncFIB(pQil)	100	100	740/740	NODE_24_length_28178_cov_35.211935	9466	10205	JN233705
	SRR5385726	IncFIB(K)	99.11	100	560/560	NODE_43_length_23973_cov_20.140723	7645	8204	JN233704
	SRR5386104	IncFIB(K)	99.11	100	560/560	NODE_23_length_79872_cov_19.163314	13146	12587	JN233704
	SRR5386120	ColRNAI	100	100	130/130	NODE_43_length_9368_cov_258.853761	2322	2451	DQ298019
	SRR5386120	IncFIB(K)	100	100	560/560	NODE_40_length_17055_cov_19.706302	12955	12396	JN233704
	SRR5386120	IncFII(K)	100	100	148/148	NODE_41_length_15175_cov_18.063642	6061	6208	CP000648
	SRR5386120	IncFII(pMET)	98.09	100	577/577	NODE_32_length_28373_cov_114.993993	24547	25123	EU383016
	SRR5386136	IncFIB(K)	99.11	100	560/560	NODE_30_length_53492_cov_18.047607	13437	12878	JN233704
	SRR5386136	IncR	99.2	100	251/251	NODE_40_length_22065_cov_12.760164	13350	13600	DQ449578
	SRR5386630	IncFIB(K)	99.11	100	560/560	NODE_27_length_70681_cov_18.753817	57536	58095	JN233704
	SRR5386632	IncFIB(K)	99.11	100	560/560	NODE_24_length_73945_cov_19.858386	16410	15851	JN233704
	SRR5386640	IncFIB(K)	99.11	100	560/560	NODE_23_length_86553_cov_20.865272	36693	36134	JN233704
	SRR5386641	IncFIB(K)	99.11	100	560/560	NODE_24_length_70675_cov_21.431601	13140	12581	JN233704
	SRR5386689	IncFIB(K)	100	100	560/560	NODE_48_length_25623_cov_13.063019	12607	13166	JN233704
	SRR5386689	IncFII(K)	100	100	148/148	NODE_78_length_5058_cov_13.560907	1846	1993	CP000648
	SRR5386689	IncL/M(pOXA-48)	100	100	661/661	NODE_41_length_40541_cov_18.459546	8858	8198	JN626286
	SRR5386711	IncFIB(K)	100	100	560/560	NODE_81_length_8148_cov_17.541187	3997	3438	JN233704
	SRR5386711	IncFII(K)	100	100	148/148	NODE_94_length_5062_cov_16.464608	3213	3066	CP000648
	SRR5386711	IncL/M(pOXA-48)	100	100	661/661	NODE_58_length_24914_cov_25.914811	8858	8198	JN626286
	SRR5386757	IncFIB(K)	100	100	560/560	NODE_46_length_17572_cov_16.590844	12826	12267	JN233704
	SRR5386757	IncFII(K)	100	100	148/148	NODE_74_length_3461_cov_14.896633	1612	1465	CP000648
	SRR5386757	IncL/M(pOXA-48)	100	100	661/661	NODE_33_length_40541_cov_34.743785	31684	32344	JN626286
	SRR5386925	IncFIB(K)	98.75	100	560/560	NODE_126_length_1137_cov_1.158672	755	196	JN233704
	SRR5387204	IncFIB(K)	98.93	100	560/560	NODE_54_length_9027_cov_33.230563	1939	2498	JN233704
	SRR5387204	IncR	100	100	251/251	NODE_35_length_27280_cov_34.866973	12831	13081	DQ449578
	SRR5387231	Col440I	100	100	114/114	NODE_53_length_9384_cov_499.693415	4329	4442	CP023920.1
	SRR5387231	Col440I	100	100	114/114	NODE_53_length_9384_cov_499.693415	8962	9075	CP023920.1
	SRR5387231	IncFIB(K)	98.93	100	560/560	NODE_35_length_38736_cov_23.097359	36495	35936	JN233704
	SRR5387231	IncN2	100	100	477/477	NODE_48_length_16957_cov_28.494373	15939	16415	JF785549
	SRR5467440	IncFIB(K)	100	100	560/560	NODE_27_length_76774_cov_17.541911	64886	65445	JN233704
	SRR5467440	IncFIB(pQil)	100	100	740/740	NODE_40_length_36198_cov_50.124657	25889	25150	JN233705
	SRR5467440	IncL/M(pMU407)	99.46	100	739/739	NODE_30_length_74133_cov_28.279831	15251	14513	U27345
	SRR5642071	IncFIB(K)	98.75	100	560/560	NODE_23_length_66500_cov_6.692068	13803	13244	JN233704
	SRR5642096	IncFIB(K)	98.93	100	560/560	NODE_35_length_7900_cov_4.218690	917	1476	JN233704
	SRR5642096	IncR	100	100	251/251	NODE_31_length_15395_cov_6.467377	5161	4911	DQ449578
	SRR5666496	repA	98.69	100	612/612	NODE_22_length_51669_cov_270.157146	29050	28439	CP013325
	SRR5714084	IncFIB(K)	100	100	560/560	NODE_48_length_12352_cov_22.595038	4125	4684	JN233704
	SRR5714084	IncFIB(Mar)	100	100	439/439	NODE_25_length_38568_cov_27.814656	27020	27458	JN420336
	SRR5714084	IncFII(K)	100	100	148/148	NODE_42_length_19548_cov_21.652476	1940	2087	CP000648
	SRR5714084	IncL/M(pOXA-48)	99.85	100.15	662/661	NODE_24_length_40635_cov_26.257648	31753	32414	JN626286
	SRR5806871	IncFIB(pQil)	100	100	740/740	NODE_44_length_15887_cov_40.844756	4405	3666	JN233705
	SRR5806871	IncN	99.22	100	514/514	NODE_31_length_47461_cov_90.704003	38603	39116	AY046276
	SRR5973259	IncFIB(K)	98.93	100	560/560	NODE_41_length_10170_cov_24.408698	3358	3917	JN233704
	SRR5973259	IncR	100	100	251/251	NODE_22_length_49052_cov_12.532061	28852	28602	DQ449578
	SRR5973302	IncFIB(K)	98.93	100	560/560	NODE_27_length_20993_cov_11.251412	6727	6168	JN233704
	SRR5973346	IncFIB(K)	98.93	100	560/560	NODE_27_length_11463_cov_18.344597	4126	4685	JN233704
	SRR5973346	IncFII(K)	98.65	100	148/148	NODE_17_length_80121_cov_14.017995	37748	37601	CP000648
	SRR5973349	IncR	100	100	251/251	NODE_30_length_25687_cov_11.827458	25139	24889	DQ449578
	SRR5973354	IncFIB(Mar)	99.54	100	439/439	NODE_34_length_6125_cov_29.883007	5406	5844	JN420336
	SRR5973354	IncHI1B	99.83	100	570/570	NODE_14_length_96940_cov_27.293316	4039	3470	JN420336
	SRR5973383	IncFIB(K)	100	100	560/560	NODE_37_length_12348_cov_21.191199	4125	4684	JN233704
	SRR5973391	IncR	99.6	100	251/251	NODE_53_length_15001_cov_43.278419	9489	9239	DQ449578
	SRR5973403	IncFIB(K)	98.93	100	560/560	NODE_35_length_15534_cov_16.860512	2265	2824	JN233704
	SRR6164075	IncFIB(K)	99.82	100	560/560	NODE_21_length_86648_cov_116.418341	64885	65444	JN233704
	SRR6164075	IncFIB(pQil)	100	100	740/740	NODE_45_length_13966_cov_113.333598	4405	3666	JN233705
	SRR6164075	IncFII(K)	100	100	148/148	NODE_47_length_11545_cov_112.405819	7351	7204	CP000648
	SRR6164075	IncN	99.22	100	514/514	NODE_50_length_6846_cov_105.474878	4209	4722	AY046276
	SRR6710148	IncA/C2	100	100	417/417	NODE_28_length_58953_cov_51.761082	22962	22546	JN157804
	SRR6710148	IncR	100	100	251/251	NODE_40_length_13408_cov_101.708843	8330	8580	DQ449578
	SRR6710148	repA	98.69	100	612/612	NODE_29_length_51390_cov_211.637299	23117	23728	CP013325
	SRR6710187	IncFIB(K)	98.93	100	560/560	NODE_53_length_10742_cov_35.328490	3912	4471	JN233704
	SRR6710187	IncFIB(pQil)	100	100	740/740	NODE_46_length_21567_cov_53.953471	2800	3539	JN233705
	SRR6710187	IncN	99.22	100	514/514	NODE_51_length_13435_cov_76.740419	10492	9979	AY046276
	SRR6710187	IncP1	98.39	100	745/745	NODE_31_length_52437_cov_46.811543	13790	14534	KX377410
	SRR6710187	IncR	100	100	251/251	NODE_39_length_26664_cov_27.610666	8220	8470	DQ449578
	SRR6710431	IncA/C2	100	100	417/417	NODE_26_length_59001_cov_28.090336	22986	22570	JN157804
	SRR6710431	IncR	100	100	251/251	NODE_35_length_17496_cov_38.022763	5103	4853	DQ449578
	SRR6710431	repA	98.69	100	612/612	NODE_27_length_51437_cov_41.189704	28297	27686	CP013325
	SRR6711602	ColRNAI	100	100	130/130	NODE_37_length_11456_cov_38.760302	9699	9828	DQ298019
	SRR6711602	IncFIB(K)	98.93	100	560/560	NODE_20_length_49884_cov_28.422735	43053	43612	JN233704
	SRR6711602	IncFIB(pQil)	100	100	740/740	NODE_26_length_34424_cov_40.812280	9986	10725	JN233705
	SRR6852553	IncFIB(K)	98.93	100	560/560	NODE_30_length_9804_cov_35.162287	5676	5117	JN233704
	SRR6958733	IncFIA(HI1)	98.45	99.74	387/388	NODE_35_length_8697_cov_43.901954	6415	6029	AF250878
	SRR6958763	IncFII(K)	98.65	100	148/148	NODE_16_length_56262_cov_63.602710	2397	2544	CP000648
	SRR6958763	IncX3	100	100	374/374	NODE_17_length_44666_cov_89.714699	29212	29585	JN247852
	SRR6958783	IncFIB(K)	100	100	560/560	NODE_27_length_17099_cov_41.935765	4125	4684	JN233704
	SRR6958783	IncFII(K)	100	100	148/148	NODE_19_length_51871_cov_43.456347	9656	9509	CP000648
	SRR6958783	IncI1	100	100	142/142	NODE_18_length_84745_cov_77.361541	15852	15993	AP005147
	SRR6958783	IncN	99.61	100	514/514	NODE_33_length_6546_cov_124.451838	5708	6221	AY046276
	SRR6958787	IncFIB(K)	100	100	560/560	NODE_20_length_41950_cov_47.508925	8528	7969	JN233704
	SRR6958787	IncFII(K)	100	100	148/148	NODE_15_length_87229_cov_44.884931	45014	44867	CP000648
	SRR6958787	IncI1	100	100	142/142	NODE_17_length_85690_cov_94.882885	69839	69698	AP005147
	SRR6958787	IncN	99.61	100	514/514	NODE_30_length_9341_cov_139.593486	827	314	AY046276
	SRR6958788	IncFIB(K)	100	100	560/560	NODE_20_length_27610_cov_38.905965	4125	4684	JN233704
	SRR6958788	IncFII(K)	100	100	148/148	NODE_16_length_51871_cov_39.245268	9656	9509	CP000648
	SRR6958788	IncI1	100	100	142/142	NODE_15_length_84912_cov_81.745971	68977	68836	AP005147
	SRR6958788	IncN	99.61	100	514/514	NODE_29_length_6669_cov_120.889802	5708	6221	AY046276
	SRR6958789	IncFIB(K)	100	100	560/560	NODE_17_length_79788_cov_41.640887	4125	4684	JN233704
	SRR6958789	IncFII(K)	100	100	148/148	NODE_17_length_79788_cov_41.640887	70133	70280	CP000648
	SRR6958789	IncI1	100	100	142/142	NODE_16_length_84828_cov_89.184954	68977	68836	AP005147
	SRR6958789	IncN	99.61	100	514/514	NODE_20_length_28934_cov_126.108341	23227	22714	AY046276
	SRR6958799	IncFIB(K)	98.93	100	560/560	NODE_15_length_121714_cov_61.510102	79331	78772	JN233704
	SRR6958801	IncFIB(K)	98.93	100	560/560	NODE_19_length_83387_cov_35.741007	4177	4736	JN233704
	SRR6958823	IncFIB(K)	98.93	100	560/560	NODE_17_length_80274_cov_38.318815	4177	4736	JN233704
	SRR7012076	IncFIB(K)	98.93	100	560/560	NODE_30_length_22282_cov_45.316188	4126	4685	JN233704
	SRR7012076	IncFII(K)	98.65	100	148/148	NODE_26_length_31517_cov_77.317461	905	1052	CP000648
	SRR7160684	IncFIB(K)	100	100	560/560	NODE_43_length_15017_cov_16.321759	2699	3258	JN233704
	SRR7160684	IncFIB(pQil)	100	100	740/740	NODE_33_length_43481_cov_23.473998	33422	32683	JN233705
	SRR7160684	IncFII(K)	100	100	148/148	NODE_39_length_28564_cov_16.355841	19326	19473	CP000648
	SRR7160684	IncN	99.22	100	514/514	NODE_36_length_33356_cov_39.117449	24621	25134	AY046276
	SRR7160694	IncFIB(K)	100	100	560/560	NODE_46_length_15017_cov_30.914198	12319	11760	JN233704
	SRR7160694	IncFIB(pQil)	100	100	740/740	NODE_36_length_35948_cov_40.617395	10060	10799	JN233705
	SRR7160694	IncFII(K)	100	100	148/148	NODE_38_length_30828_cov_31.474047	19326	19473	CP000648
	SRR7160694	IncL/M(pMU407)	99.46	100	739/739	NODE_32_length_58402_cov_69.951255	54336	55074	U27345
	SRR7160694	IncN	99.22	100	514/514	NODE_80_length_1096_cov_94.253761	245	758	AY046276
	SRR7160696	IncFIB(K)	100	100	560/560	NODE_44_length_15017_cov_43.758279	12319	11760	JN233704
	SRR7160696	IncFIB(pQil)	100	100	740/740	NODE_34_length_35948_cov_61.358169	10060	10799	JN233705
	SRR7160696	IncFII(K)	100	100	148/148	NODE_37_length_28464_cov_42.860215	19326	19473	CP000648
	SRR7160696	IncN	99.22	100	514/514	NODE_39_length_25657_cov_109.659207	24621	25134	AY046276
	SRR7160699	IncFIB(K)	100	100	560/560	NODE_47_length_14801_cov_27.254931	12104	11545	JN233704
	SRR7160699	IncFIB(pQil)	100	100	740/740	NODE_35_length_35948_cov_39.835030	10060	10799	JN233705
	SRR7160699	IncFII(K)	100	100	148/148	NODE_37_length_30828_cov_27.154935	11503	11356	CP000648
	SRR7160699	IncN	99.22	100	514/514	NODE_44_length_21203_cov_74.695697	20383	20896	AY046276
	SRR7828764	IncFIB(pKPHS1)	98.04	100	560/560	NODE_16_length_110845_cov_16.326514	23194	23753	CP003223
	SRR7828764	IncHI1B	99.47	100	570/570	NODE_56_length_4515_cov_13.149324	502	1071	JN420336
	SRR8054552	IncFIB(Mar)	99.32	100	439/439	NODE_22_length_69605_cov_19.305422	30525	30963	JN420336
	SRR8054552	IncHI1B	100	100	570/570	NODE_42_length_7870_cov_19.816421	655	1224	JN420336
	SRR8054552	IncQ1	100	66.46	529/796	NODE_45_length_4532_cov_17.864483	599	71	M28829.1
	SRR8174899	IncR	99.2	100	251/251	NODE_27_length_27166_cov_68.336791	13191	13441	DQ449578
	SRR8174955	IncFIA(HI1)	98.45	99.74	387/388	NODE_60_length_1557_cov_38.510266	1164	778	AF250878
	SRR8174955	IncR	100	100	251/251	NODE_22_length_31576_cov_27.659434	15646	15396	DQ449578
	SRR8174958	ColpVC	98.45	100	193/193	NODE_58_length_573_cov_1.234177	231	423	JX133088
	SRR8174958	IncR	99.2	100	251/251	NODE_9_length_115797_cov_21.388615	101798	102048	DQ449578
	SRR8174979	IncFIB(K)	100	100	560/560	NODE_42_length_12560_cov_21.515739	8461	7902	JN233704
	SRR8174979	IncFIB(pKPHS1)	98.39	100	560/560	NODE_32_length_48786_cov_13.454230	16394	16953	CP003223
	SRR8174979	IncFII(K)	100	100	148/148	NODE_34_length_36987_cov_20.832710	3723	3576	CP000648
	SRR8174979	IncQ1	100	66.46	529/796	NODE_56_length_4532_cov_19.292573	3937	4465	M28829.1
	SRR8198850	IncFIB(K)	98.93	100	560/560	NODE_50_length_8794_cov_9.758367	3358	3917	JN233704
	SRR8198850	IncR	99.6	100	251/251	NODE_41_length_20372_cov_9.143393	19743	19493	DQ449578
	SRR8199623	IncFIB(K)	98.93	100	560/560	NODE_45_length_9685_cov_19.405904	5560	5001	JN233704
	SRR9217810	IncHI1B	99.47	100	570/570	NODE_52_length_4720_cov_12.784895	739	1308	JN420336
	SRR9217810	IncI1	98.59	100	142/142	NODE_34_length_20766_cov_28.427541	15499	15638	AP005147
	SRR9217810	IncN	100	100	514/514	NODE_60_length_3284_cov_25.066248	99	612	AY046276
	SRR9858697	IncFIB(pQil)	100	100	740/740	NODE_27_length_37315_cov_18.870889	16988	16249	JN233705
	SRR9858697	IncHI1B	99.47	100	570/570	NODE_53_length_4534_cov_10.500789	555	1124	JN420336
	SRR9858697	IncR	100	100	251/251	NODE_37_length_9871_cov_20.393369	6053	6303	DQ449578
	SRR9858754	IncHI1B	99.47	100	570/570	NODE_43_length_5055_cov_13.776836	1076	1645	JN420336
	SRR9858754	IncR	100	100	251/251	NODE_37_length_12516_cov_16.586454	7186	6936	DQ449578
	SRR9858814	IncFIB(pQil)	100	100	740/740	NODE_25_length_40682_cov_23.245423	20355	19616	JN233705
	SRR9858814	IncHI1B	99.47	100	570/570	NODE_46_length_5055_cov_15.674334	3980	3411	JN420336
	SRR9858814	IncR	100	100	251/251	NODE_39_length_9149_cov_10.582431	3819	3569	DQ449578
	ARM02	IncN	99.81	100	514/514	NODE_23_length_4561_cov_504.786896	3822	4335	AY046276
	ARM02	IncFIB(K)	91.43	100	560/560	NODE_179_length_7076_cov_207.280533	3262	3821	JN233704

## Sheet: Table S9
Table S9. Insertion sequences detected in ARM02.
	name	synonyms	prediction method	type	allele_len	depth	e_value	identity	coverage	gaps	substitution	contig	start	stop	cigar
	ISEc9	ISEcp1;ISEcp1B	alignment to reference	Insertion sequence	1656	475.747	0	0.999396	1	0	1	NODE_4_length_9590_cov_475.747223	1149	2804	M1656
	ISKox1		alignment to reference	Insertion sequence	2523	141.922	0	0.992866	0.998812	0	18	NODE_52_length_33200_cov_141.922104	19350	21872	M2523
	ISKpn1		alignment to reference	Insertion sequence	1445	718.276	0	0.997924	1	0	3	NODE_69_length_1415_cov_718.275635	1	1445	M1445
	IS6100	IS6100R;IS6100L	alignment to reference	Insertion sequence	880	546.621	0	1	1	0	0	NODE_399_length_939_cov_546.620850	31	910	M880
	IS26	IS160;IS26L;IS26R;IS6;IS140;IS46	alignment to reference	Insertion sequence	820	1025.51	0	0.99878	1	0	1	NODE_420_length_791_cov_1025.509521	2	821	M820
